# Supplementary material for: Genomic selection and genetic architecture of agronomic traits during modern flowering Chinese cabbage breeding
Source: Hortic Res. 2024 Oct 18;12(2):uhae299. doi: 10.1093/hr/uhae299 (PMC11822411; doi:10.1093/hr/uhae299)
Supplement: Web_Material_uhae299 [file web_material_uhae299.zip]

Archive with 3 entries (3 files):
- Analysis.Scripts.md
- Supplementary Figure 1-16.pdf
- Supplementary Table 1-14.xls
