# Supplementary material for: Genomic selection and genetic architecture of agronomic traits during modern flowering Chinese cabbage breeding
Source: Hortic Res. 2024 Oct 18;12(2):uhae299. doi: 10.1093/hr/uhae299 (PMC11822411; doi:10.1093/hr/uhae299)
Supplement: Web_Material_uhae299 [file web_material_uhae299.zip › Analysis.Scripts.md]

#Phenotypic data analysis and visualization：
#Blue value evaluation and generalized heritability calculation
library(lme4)
library(lsmeans)
dd = read.table("phe.txt",head = T)
mle = lmer(dd$A1 ~ Cul +(1|Year:Rep) + (1|Year) +(1|Year:Cul) +(1|Rep:Cul) +(1|Rep:Cul:Year), data = dd)
summary(mle)
as.data.frame(fixef(mle))
re = lsmeans(mle,"Cul") 
re
blue.df<-data.frame(re)[,1:2]
head(blue.df)
write.table(blue.df, file = "phe_blue.txt", row.names = F, col.names = T, quote = F, sep = "\t")
#Correlation analysis and visualization:
library(ggplot2)
library(psych)
datas <- read.table('phe.data', head = TRUE)
pdf("pairwise_plot.pdf", width = 20, height = 20)
pp <- pairs.panels(datas, smooth = TRUE, scale = FALSE, density = TRUE, method = "pearson", adjust = "fdr", pch = 21,cor = TRUE, factor = 2, hist.col = "#0072B2", dpi = 300)
dev.off()

#SNP/Indel calling using NGS data:
1.	Mapping: 
bwa mem -t 20 -M -R '@RG\tID:sample\tLB:sample\tSM:sample\tPL:ILLUMINA’ Bra_cxn.dna.fa fq1 fq2 | samtools view -@ 20 -bh - | samtools sort -@ 20 -T test -o bam.file - 
2.	Mark Duplicates:
picard MarkDuplicates I=bamfile O=dup.bam M=Marked_dup_metrics.txt CREATE_INDEX=true VALIDATION_STRINGENCY=LENIENT REFERENCE_SEQUENCE=Bra_cxn.dna.fa
3.	Calling for individual sample:
gatk HaplotypeCaller -R Bra_cxn.dna.fa –emit-ref-confidence GVCF -I bam.file -O GVCF.file
3.	Megre GVCF:
gatk GenotypeGVCFs -R ref.fa -V GVCF.vcf ... -O vcf.file
4.	Annotation:
java -Xmx40G -jar snpEff.jar ann Bra_cxn vcffile > snpeff.vcf

#Population genetic and LD analysis:
Admixture:
admixture -C 0.01 --cv pedfile num -j24 > num.log
PCA:
plink --bfile bedfile --pca 10 --out pca --allow-extra-chr --threads 24
kinship:
run_pipeline.pl -importGuess vcf -KinshipPlugin -method Normalized_IBS -endPlugin -export kinship -exportType SqrMatrix

#selective sweep signals:
Pi value:
vcftools --vcf vcf-file --keep A1.txt --out A1_pi --window-pi 20000 --window-pi-step 10000
Fst:
vcftools --vcf vcffile --weir-fst-pop A1.txt --weir-fst-pop A2.txt --out A2vsA1.Fst --fst-window-size 20000 --fst-window-step 10000
xpclr:
XPCLR -xpclr A1.geno A2.geno chr.map output -w1 0.0005 200 200 1 -p1 0.95

#GWAS:
gemma -bfile Bra_cxn -p phe.txt -k kin.txt -c pca.txt -n num -lmm 1 -o output\
gapit:
myGAPIT <- GAPIT(G=hmp.txt, output.numerical=TRUE,file.output =FALSE)
myGD= myGAPIT$GD 
myGM= myGAPIT$GM
myGAPIT <- GAPIT(
Y=phe,
GD=myGD,
GM=myGM,
model=c("Blink")
PCA.total=5
file.output =T)
