# Supplementary material for: Genomic selection and genetic architecture of agronomic traits during modern flowering Chinese cabbage breeding
Source: Hortic Res. 2024 Oct 18;12(2):uhae299. doi: 10.1093/hr/uhae299 (PMC11822411; doi:10.1093/hr/uhae299)
Supplement: Web_Material_uhae299 [file web_material_uhae299.zip › Supplementary Table 1-14.xls]

## Sheet: List
	Supplementary Table 1. Accessions name and subpopulation clustering.
	Supplementary Table 2. Statistics of 403 flowering Chinese cabbage sequencing data.
	Supplementary Table 3. Quantitative statistics of SNPs in each annotated category.
	Supplementary Table 4. Statistic analysis of 11 agronomic traits in three consecutive years
	Supplementary Table 5. Selective sweeps by XP-CLR across different breeding periods
	Supplementary Table 6. Selective sweeps by Fst and π ratio across different breeding periods
	Supplementary Table 7. Annotation of the candidate genes involved in improvement.
	Supplementary Table 8. Summary of Differentially Expressed Genes Overlapping with Selective Sweeps.
	Supplementary Table 9. Genome-wide association signals of agronomics traits by SNP-GWAS.
	Supplementary Table 10. Genome-wide association signals of agronomics traits by InDel-GWAS.
	Supplementary Table 11. Annotation of the candidate genes associated with agronomic traits.
	Supplementary Table 12. Summary of Genome-wide association signals overlapping selective sweeps.
	Supplementary Table 13. Link loci across 11 traits based on the pairwise LD value in flowering Chinese cabbage .
	Supplementary Table 14. Primer sequences and samples for RT-qPCR .

## Sheet: S1
Table S1. Accessions name and subpopulation clustering.
Sample	Accessions	Subpopulation	Sample	Accessions	Subpopulation	Sample	Accessions	Subpopulation
10	A-5-1-25-2-1-9-4	A1	2	A-5-1-4-2-1-15-4	A2	1	A-5-1-4-2-1-13-3	A3
11	A-5-1-25-2-10-2-3-2	A1	6	A-5-1-20-2-1-1-3	A2	3	A-5-1-4-2-2-1-3	A3
17	（AB×AD)-3-2-3-1-2-2-3-3-3-1-2-2-1-2	A1	7	A-5-1-20-2-1-3-4	A2	4	A-5-1-10-1-1-3-1	A3
18	（AD×AB)-3-2-1-8-2-2-3	A1	23	DC-6-2-3-2-2	A2	5	A-5-1-10-1-1-4-3	A3
19	（AB×油绿50)-1-4-3-9-1-7-3	A1	24	DC-14-2-3-4-1	A2	8	A-5-1-24-1-1-1-2	A3
20	（AB×油绿50)-1-4-3-11-2-2-3-2	A1	25	DC-65-5-3-2	A2	9	A-5-1-24-7-5-5-3	A3
21	（AB×油绿50)-1-4-3-18-3-2-2-3	A1	26	D80-4-4-1-1	A2	12	A-7-3-3-5-2-2	A3
27	DY-212-2-1-1	A1	29	EC-10-1-2-4-6-2	A2	13	A-7-9-3-1-4-1-2	A3
28	E-7-1-1-1-1-4-1-1-3-1-10-1-2-3-5-2	A1	33	Ly-3-1-8-6-1	A2	14	A-7-9-3-2-2-1-2-2-1-2-2-5-2	A3
30	F-3-3-1-6-10-3-3-2-4-1	A1	34	Ly-3-3-4-1-2	A2	15	A-7-9-3-2-2-1-2-2-1-2-5-1-2-9-2	A3
39	M190-1-1-9-2	A1	35	Ly-4-1-4-1-1	A2	16	A-7-9-4-2-1-11-3	A3
40	3T-6-2-2-2	A1	36	Ly-5-2-2-2-2-1-4-2-3	A2	22	CS-2010-60-1-3-2-1	A3
41	3T-8-2-1-2-3-1	A1	46	611-4-3-5-1-2-2-9-2	A2	31	HHd-28-2-1-3-2	A3
42	4-1-2-4-1-3	A1	51	878-1-1-2-9	A2	32	Ly-2-4-1-2-3-1-1-2-2-2-10-1	A3
43	4-6-6-4-2	A1	52	888-4-2-1-3	A2	38	M50-2-1-2-2	A3
44	5-3-4-3-7-1	A1	53	9-4-4-3-1-1-1-4-3-3-1	A2	45	6-1菜心-1-5-1	A3
48	7-2-1-1-9-1	A1	55	航杂8号-019-2-1	A2	47	611-9A-2-1-6-7-1	A3
50	8号-4-1	A1	63	油青尖叶甜菜心-5-2-3-2-3-1-1-4-1-1	A2	49	7-2-2-1-1-1	A3
54	航花8号-1	A1	64	福田-1-1-11-4-1-4-5-3-11-1	A2	60	一哥尖叶-3-2-2-2-3	A3
56	珍芯尖叶甜菜心-1-2-3-3-2-3-1-10-1	A1	75	油50-12-4-1-3-1-1-2-3-2	A2	80	航育50天油绿尖叶菜心-3-1-3	A3
57	鸦岗-1-1-3-1-1	A1	77	50天--1-1-2-1-2-1-3-2-1-1-3	A2	81	501A-3-5-1-2-2-2	A3
58	鸦岗-10-2-2-1-2	A1	91	油绿80-3-3-2-1-1-2-2-3-2-2-3-1-1-13-3	A2	82	尖叶60-3-2-1	A3
59	碧绿粗苔-3-2-2-1-1	A1	96	C-2-3-4-1-1-2-1	A2	86	长合70-3-3-10-1-2-3-2	A3
61	青翠-2-1-3-1	A1	97	C-3-4-3-1-2-6-2	A2	88	702-20-1	A3
62	青杂2号-3-1-1-2-3-1-2	A1	99	C-3-4-3-2-1-2-3	A2	89	翠80尖叶-2-2-3-4-3	A3
65	柳叶早菜心-2-4-1-9-3-2-3-3	A1	100	C-3-4-3-5-1-2-1	A2	90	翠绿80-2-7-2-1-3	A3
66	柳叶早菜心-2-4-2-2-11-1-1-2-2	A1	101	C-9-3-1-2-4-1-7-2	A2	93	航育80天油绿尖叶菜心-3-1-1	A3
67	博罗30-3-2-1-1-5-1-2	A1	102	C-9-3-1-3-3-2-2-4	A2	94	多芽90-3-2-1-1-2-8	A3
68	柳42号-2-2-2-2-2	A1	103	C-9-3-1-5-3-2-2-3	A2	141	2012-3-1-3-2-1-1	A3
69	特尖45天-4-3-1-1	A1	104	C-16-1-2-2-2-4-4-1	A2	142	2012-70-6-1-2-2-2-5-2-1-2	A3
70	45天-1-2-2-4-1-2	A1	105	C-16-2-1-8-10-7-2	A2	205	2016-23-166-1-2-1	A3
71	45天-017-3-3-1-2	A1	106	C-16-2-4-2-2-6-2	A2	206	2016-48-3-1-3-1	A3
72	亨得利45天-3-2-2-3-2	A1	107	C-16-2-6-5-1-5-3	A2	209	2017-1020-3-1-9-1	A3
73	49-19-1-1-2	A1	108	C-16-5-4-7-1-1-1-7	A2	218	2016-A-29-3-1-2-2	A3
74	热甜471-4-2-2-1	A1	109	C-16-5-6-2-2-3-2-2	A2	237	2016-A-83-4-2-1-3	A3
76	50天油青--1-2-2-1-4	A1	110	C-16-5-6-3-1-2-3-2	A2	238	2016-A-85-2-2-1-4	A3
78	50天尖叶-1-4	A1	111	C-16-5-7-4-1-2-1	A2	241	2016-A-97-1-6-2-3	A3
79	50-4-2-3-2-1-1-1	A1	112	C-16-6-3-6-1-3-2	A2	246	2016-B-1-1-3-1-4	A3
83	益加60-1-1-1-2-4-2	A1	113	C-16-8-2-5-11-10-2	A2	248	2016-B-18-2-2-3-5	A3
84	航花二号尖叶油绿60天-4-1-1	A1	114	C-16-8-2-6-5-3-2	A2	249	2016-B-26-2-3-1-2	A3
85	抗病60天尖叶-A-2-1-1-4-1	A1	115	C-16-24-1-1-7-1	A2	250	2016-B-41-1-1-1-4	A3
92	油绿802-3-2-2-2-3-2-4-1-1-9-2	A1	116	C-17-3-21-1-1-2-2	A2	251	2016-B-41-1-1-3-2	A3
95	C-1-1-6-2-2-7-4-7	A1	117	C-17-4-1-4-5-3	A2	252	2016-B-43-2-1-1-4	A3
98	C-3-4-3-1-4-5-2	A1	118	C-18-1-2-1-1-1-2-3	A2	253	2016-B-43-2-1-2-4	A3
139	2011-12-2-2-2-3	A1	119	C-22-3-1-1-2-2	A2	254	2016-B-43-2-7-1-2	A3
145	2013-3-2-4-1-1-2-16-2	A1	120	C-26-1-3-5-1-8-2-3	A2	256	2016-B-44-3-4-1-1	A3
146	2013-3-2-4-4-9-6-3	A1	121	C-26-1-3-5-1-8-5-4	A2	257	2016-B-58-2-2-2-1	A3
173	2013-20-2-1-2-2-2	A1	122	C-26-1-9-1-4-5-1-1-3	A2	258	2016-B-60-1-2-2-2	A3
190	2013-40-3-3-1-3	A1	123	C-26-1-9-1-4-5-8-4-3	A2	260	2016-B-71-1-2-1-1	A3
198	2014-29-1-1-2-6	A1	124	C-26-1-9-9-7-1-2	A2	261	2016-B-71-1-2-3-2	A3
200	2014-30-3-3-2-2	A1	125	C-26-1-10-2-6-9-2-1	A2	262	2016-B-71-1-4-2-2	A3
201	2014-30-5-1-2-3	A1	126	C-26-2-2-1-1-2	A2	263	2016-B-71-1-4-6-2	A3
202	2014-30-5-3-2-2	A1	127	C-26-3-1-1-3-2-2	A2	264	2016-B-71-1-6-1-1	A3
208	2017-2-1-2-6-2	A1	128	C-26-3-2-2-1-3-3	A2	265	2016-B-71-1-6-3-5	A3
210	2016-A-8-1-1-8-2-2	A1	129	C-26-5-2-2-2-3-2	A2	266	2016-B-72-1-2-2-5	A3
211	2016-A-10-1-2-2-2	A1	130	C-26-5-2-2-2-5-3	A2	267	2016-B-72-2-5-8-3	A3
212	2016-A-14-3-1-2-1	A1	131	C-26-5-2-2-3-1-3-2	A2	268	2016-B-73-1-2-1-5	A3
213	2016-A-15-1-2-2-3	A1	132	C-26-9-1-1-4-1-2	A2	269	2016-B-73-1-2-3-4	A3
214	2016-A-16-1-1-1-3	A1	133	C-26-9-1-4-2-2-2-5	A2	270	2016-B-73-1-3-2-3	A3
215	2016-A-18-2-3-2-3	A1	134	C-26-9-1-4-2-7-2-6	A2	271	2016-B-73-1-3-14-1	A3
216	2016-A-19-4-2-1-2	A1	135	C-26-9-1-5-1-1-2-1	A2	272	2016-B-73-1-3-18-1	A3
217	2016-A-27-2-1-4-3	A1	136	C-26-9-1-5-1-2-3	A2	273	2016-B-73-1-4-5-9	A3
219	2016-A-30-1-2-3-1	A1	137	C-26-9-1-7-1-9-3	A2	274	2016-B-73-1-6-3-2	A3
220	2016-A-46-2-2-1-1	A1	138	C-26-9-1-7-2-6-5-3	A2	275	2016-B-73-1-6-4-3	A3
221	2016-A-49-3-2-2-1	A1	143	2013-1-1-3-1-4-3	A2	276	2016-B-73-1-7-1-3	A3
222	2016-A-50-4-3-3-2	A1	144	2013-1-1-6-3-2-1	A2	277	2016-B-73-1-65-3	A3
223	2016-A-52-1-1-2	A1	147	2013-8-2-1-3-2	A2	279	2016-B-79-1-9-2-1	A3
224	2016-A-54-3-1-2-2	A1	148	2013-10-2-1-3-2	A2	280	2016-B-84-1-1-3-2	A3
225	2016-A-59-1-4-1-2	A1	149	2013-11-2-2-2-1-3	A2	281	2016-B-88-1-1-1-2	A3
226	2016-A-59-2-1-2-2	A1	150	2013-11-4-3-2-4-4	A2	282	2016-B-88-1-1-3-2	A3
227	2016-A-62-2-1-2-2	A1	151	2013-11-4-5-7-4-4	A2	283	2016-B-88-1-2-1-3	A3
228	2016-A-64-1-1-2-3	A1	152	2013-11-5-6-3-2-3	A2	284	2016-B-88-1-2-2-1	A3
229	2016-A-64-3-3-3-2	A1	153	2013-11-6-3-1-3-3	A2	285	2016-B-123-2-1-3-2	A3
230	2016-A-66-2-2-3-2	A1	154	2013-11-6-4-1-5-2	A2	286	2016-B-143-1-4-2-4	A3
231	2016-A-66-4-3-2-3	A1	155	2013-11-7-1-2-1-2	A2	287	2016-B-153-2-1-1-2	A3
232	2016-A-70-2-1-3-2	A1	156	2013-11-7-4-3-3-1	A2	288	2016-B-153-2-4-1-7	A3
233	2016-A-75-2-1-3-3	A1	157	2013-11-7-6-1-1-2	A2	289	2016-B-155-3-1-2-5	A3
234	2016-A-78-1-2-3-1	A1	159	2013-11-7-8-6-4-2	A2	291	2016-B-159-1-7-1-2	A3
235	2016-A-80-1-2-5-2	A1	160	2013-11-7-9-1-3-2	A2	292	2016-B-159-1-7-3-4	A3
236	2016-A-82-5-4-3-2	A1	161	2013-11-7-11-3-2-1	A2	293	2016-B-166-1-5-2-5	A3
239	2016-A-90-3-6-2-2	A1	162	2013-11-9-1-3-2-2	A2	294	2016-C-41-1-1-2-2	A3
240	2016-A-91-1-2-2-2	A1	163	2013-12-3-6-3-1-2	A2	295	2016-C-53-1-1-2-2	A3
242	2016-A-98-3-2-2-2	A1	164	2013-12-7-1-7-2-2	A2	296	2016-C-53-1-4-3	A3
243	2016-A-99-3-1-5-3	A1	165	2013-12-7-4-2-2-1	A2	297	2016-C-66-2-1-2-2	A3
244	2016-A-100-2-2-2	A1	166	2013-13-3-2-1-3-3	A2	298	2016-C-66-2-3-2-3	A3
245	2016-B-1-1-2-2-2	A1	167	2013-13-4-2-1-3-3	A2	300	2016-C-74-2-1-2-3	A3
259	2016-B-65-3-2-1	A1	168	2013-14-1-2-3-2-3	A2	301	2016-C-80-1-1-1-2	A3
299	2016-C-67-1-1-6-2	A1	169	2013-14-4-2-3-2	A2	303	2016-C-86-1-5-4-1	A3
302	2016-C-86-1-4-1-5	A1	170	2013-15-4-2-3-2	A2	305	2016-C-93-2-1-3-3	A3
304	2016-C-88-2-1-1-1	A1	171	2013-15-4-5-2-2	A2	321	绿保康尖叶-1-1-2-1-5-2	A3
306	2016-C-93-2-5-1-3	A1	172	2013-16-3-1-2-2	A2	322	绿保康尖叶-1-3-2	A3
307	2016-C-94-1-1-4-3	A1	174	2013-21-2-5-1-1-2	A2	323	绿保康尖叶-5-1-2	A3
308	2016-C-95-2-2-6-4	A1	175	2013-21-10-1-1-2-1	A2	328	新世界60天-3-1-2	A3
309	2016-C-95-2-2-7-2	A1	176	2013-33-1-2-3-2-2	A2	329	万丰菜场-8-1-1	A3
310	2016-C-97-2-2-2-3	A1	177	2013-33-1-2-5-3-3	A2	331	tra-3-2-6-2-1-1-2-3-2-2	A3
311	2016-C-110-2-1-3-4	A1	178	2013-34-1-3-5-2-3	A2	335	华阳白-1-1-2-1-10	A3
312	2016-C-110-4-4-2-3	A1	179	2013-36-10-3-3-5-1	A2	340	黑叶白-1-2-1-2-3	A3
313	2016-C-112-2-1-2-4	A1	180	2013-36-12-2-1-1-2	A2	341	黑叶白-1-2-2-2-1	A3
314	2016-C-113-3-8-1-2	A1	181	2013-36-12-2-2-1-3	A2	351	迟2-1-4-1-2-5-1-10-2-7-4-9-4	A3
315	2016-C-113-5-2-2-2	A1	182	2013-37-2-3-3-2	A2	361	迟90-5A-4-1-1-1-1-1-1-1-3-5	A3
316	2016-C-113-5-2-4-3	A1	183	2013-37-2-4-1-2	A2	367	迟90-7E-2-1-5-3-5-1-2-6-1-4	A3
317	2016-C-113-5-2-5-2	A1	184	2013-38-1-2-1-2-4	A2	382	卷叶甜菜心-3-1-1-1-11-4-1-1-2	A3
318	2016-C-113-5-2-7-2	A1	185	2013-38-1-2-3-2-3-5	A2	411	2012-3-2-6-5	A3
319	2016-C-118-3-1-3-2	A1	186	2013-38-1-2-3-4-2-3	A2	412	2017-15-1-1	A3
320	绿保康R-1-5-1	A1	187	2013-38-1-2-3-6-1-3	A2	413	A-5-2-6-2-1-2	A3
324	绿之宝-2-2-1	A1	188	2013-38-2-2-9-1-2	A2	414	A-9-3-2-2-1-2-2-1-2-2-3-3	A3
325	绿之宝-2-3-2	A1	189	2013-38-2-2-9-3-4	A2	419	45天油青甜菜心-2-1-2-1-3-2-2-1-2-8	A3
326	绿之宝R-3-2-1	A1	191	2013-41-3-1-2-2	A2	421	特选70天	A3
327	绿之宝奶白-1-9-1	A1	192	2013-41-6-1-3-3	A2	422	油绿701	A3
332	tra-3-3-5-3-2-1-4-2-5	A1	193	2013-41-6-2-1-1	A2
334	水口甜白菜-2-1-3-1-3	A1	194	2013-49-1-2-1-2-1	A2
339	白玫瑰白菜-1-3-1-2-2-1-1-1	A1	195	2013-49-1-2-3-3-2	A2
342	黑叶白-2-2-2-1-2	A1	196	2013-49-5-3-1-1-2	A2
343	三坑-5-3-2-2-1-3-1-1-2	A1	197	2013-61-7-9-3-1	A2
347	迟1-4-1-1-1-1-1-3-2-7-2-2	A1	199	2014-30-1-1-3-2	A2
348	迟2早-18-1-1-2	A1	203	2014-43-1-4-2-3	A2
349	迟2早-18-2-2-3	A1	207	2016-99-2-2-4-2	A2
350	迟2-1-4-1-2-5-1-10-2-7-2-16-2	A1	278	2016-B-73-2-4-1-2	A2
352	迟2-B5-2-1-2	A1	333	tra-3-8-1-2-3-3-2-8-1-5	A2
353	迟4-B2-1-2-2	A1	336	本交茎白-1-2-4-2-1-1-2-2	A2
354	迟4-B4-2-2-3	A1	337	本地白菜种-1-2-1-1-1-1-1-2-1-2	A2
355	迟4-B4-8-6-2	A1	338	本一上-1-1-3-2-2-3-1-1	A2
356	迟4-1-3-1-6-2-3-2-1-2-6-1-3	A1	344	冠华青江白-1-3-1-2-3-2	A2
357	迟4-019-1-2	A1	345	冠华青江白-1-3-1-8-3	A2
358	90-3D-4-1-1-1-1-2-2	A1	346	冠华青江白-5-2-3	A2
359	90-3D-4-1-1-1-7-1-1	A1	394	增城鹩哥利-1-2-2-3-2-1-2-1-2-5	A2
360	90-3D-4-1-1-6-2-3-6-2	A1	395	十月柳-1-1-2-2-2-2-2-2	A2
362	90-5C-10-1-1-2-2-2-3-1-3-1-11	A1	418	DC-14-2-6-2	A2
363	90-5C-10-1-1-2-2-2-5-5-1-17-3	A1	423	油绿80天	A2
364	90-5E-4-3-1-3-2-2-2-1-3-1	A1
365	迟90-6D-1-1-11-3-1-1-2-1-3-1	A1
366	迟90-7E-2-1-5-3-2-2-7-4-9-1	A1
368	迟90-7E-6-1-2-1-4-1-10-5	A1
370	太油80-1-8-2-1-4-1-1-2-3-1-1-10-6	A1
372	29-13-1-1-1-2-1-1-2-1-2-7	A1
373	29-13-1-5-1-2-2-3-4-2-2-2-2	A1
374	hyb-2-4-1-2-1-2-1-3-1-1	A1
375	hyb-2-4-7-2-2-1-2-2-1-3-4	A1
376	hyb-2-4-8-3-1-2-2-1-1-2	A1
377	hyb-3-2-1-1-3-5-3-4	A1
378	hyb-4-3-2-6-1-1-2-3-3-1-3	A1
379	hyb-5-2-1-1-3-3-3-6-1-2	A1
380	hyb-7-1-1-2-2-2-3-5-4-4-1	A1
381	hyb-7-1-2-10-3-3-1-1-3-3-4	A1
383	连州-1-1-2-1-3-1-1-4-2	A1
384	连州-1-4-3-2-4-1-1-1-2	A1
386	南沙多仔-B-4-1-2-3-1	A1
387	多仔F001-2-2-2-2	A1
388	多子多福-1-1-2-2	A1
389	特纯柳叶菜心-5-1-2-3-1-2-2	A1
390	桂林卷叶甜脆-1-2-2-2-5	A1
391	出耳-3-2-1-1-1	A1
392	增城迟-1-2-1-2	A1
393	增城鹩哥利-1-2-1-4-2-1-1-1	A1
396	十月柳-3-1-1-2-1-2-2-1-2-3	A1
397	连州菜心F1	A1
398	增城一号888中迟菜心王	A1
400	快大水口甜白菜心	A1
401	白梗百耳甜菜心	A1
403	多须公	A1
404	奶油白菜心	A1
415	（AD×AB）-3-2-1-8-1-2-2	A1
416	B60尖叶-3-1-3-3	A1
420	45天尖叶	A1
424	油绿802	A1

## Sheet: S2
Table S2. Statistics of 403 flowering Chinese cabbage sequencing data.
Sample	Library	Raw Reads	Clean Reads	Raw Base(G)	Clean Base(G)	Effective Rate(%)	Error Rate(%)	Q20(%)	Q30(%)	GC Content(%)	Mapping Rate(%)	Genomic Coverage(X)
1	FDSW210180000-1r	8255055	8015601	2.48	2.4	97.1	0.03	97.3	92.48	38.36	97.71	5.61525
2	FDSW210180001-1r	8284990	8047383	2.49	2.41	97.13	0.03	96.86	91.41	38.84	99.06	5.62558
3	FDSW210180002-1r	9460593	9178197	2.84	2.75	97.02	0.03	97.03	92	38.61	96.15	6.09559
4	FDSW210180003-1r	8986003	8704702	2.7	2.61	96.87	0.03	97.22	92.38	38.36	99.28	5.81909
5	FDSW210180004-1r	11475873	11198633	3.44	3.36	97.58	0.03	97.02	91.88	38.91	98.18	7.47641
6	FDSW210180005-1r	8222121	8024118	2.47	2.41	97.59	0.03	96.94	91.69	38.8	99.27	5.37646
7	FDSW210180006-1r	12073234	11754640	3.62	3.53	97.36	0.03	96.89	91.62	38.46	98.98	7.6399
8	FDSW210180007-1r	11127634	10812643	3.34	3.24	97.17	0.03	96.81	91.43	38.33	99.02	7.21574
9	FDSW210180008-1r	8151108	7920774	2.45	2.38	97.17	0.03	96.7	91.22	38.88	98.97	5.41339
10	FDSW210180009-1r	9413250	9152562	2.82	2.75	97.23	0.03	97.14	92.2	38.22	98.79	6.36305
11	FDSW210180010-1r	10087492	9773001	3.03	2.93	96.88	0.03	97.15	92.27	38.56	99.05	6.65386
12	FDSW210180011-1r	9813475	9515863	2.94	2.85	96.97	0.03	97.19	92.4	38.59	99.22	6.37478
13	FDSW210180012-1r	10962504	10602513	3.29	3.18	96.72	0.03	97.06	92.08	38.42	99.22	7.10873
14	FDSW210180013-1r	10823045	10497200	3.25	3.15	96.99	0.03	97.1	92.17	38.25	99.01	7.0251
15	FDSW210180014-1r	10912869	10585752	3.27	3.18	97	0.03	97.11	92.13	37.64	98.73	7.25887
16	FDSW210180015-1r	9104086	8818299	2.73	2.65	96.86	0.03	97.15	92.2	38.42	96.84	5.91025
17	FDSW210180016-1r	10655121	10368789	3.2	3.11	97.31	0.03	97	91.91	38.59	99.03	7.15133
18	FDSW210180017-1r	8544298	8278692	2.56	2.48	96.89	0.03	97.28	92.49	38.35	99.16	5.76856
19	FDSW210180018-1r	10839677	10521702	3.25	3.16	97.07	0.03	96.87	91.53	37.72	99.11	7.19878
20	FDSW210180019-1r	10247147	10030073	3.07	3.01	97.88	0.03	97.33	92.44	37.3	73.66	5.36954
21	FDSW210180020-1r	9585369	9302885	2.88	2.79	97.05	0.03	97.31	92.57	37.85	99.2	6.40978
22	FDSW210180021-1r	8264531	7997613	2.48	2.4	96.77	0.03	97.17	92.17	37.22	99.3	5.41728
23	FDSW210180022-1r	8461387	8196750	2.54	2.46	96.87	0.03	97.3	92.44	36.76	99.28	5.42325
24	FDSW210180023-1r	9575391	9278609	2.87	2.78	96.9	0.03	97.12	92.09	36.66	99.2	6.34883
25	FDSW210180024-1r	9663565	9352907	2.9	2.81	96.79	0.03	97.05	91.95	36.84	99.27	6.37484
26	FDSW210180025-1r	10621123	10386298	3.19	3.12	97.79	0.03	97.64	93.19	37.15	99.35	7.15551
27	FDSW210180026-1r	9287749	9007685	2.79	2.7	96.98	0.03	97.18	92.14	36.69	99.21	6.14662
28	FDSW210180027-1r	9011327	8752116	2.7	2.63	97.12	0.03	97.1	92.05	38.53	99.14	5.9337
29	FDSW210180028-1r	10580057	10268326	3.17	3.08	97.05	0.03	97.16	92.29	38.88	97.5	6.95987
30	FDSW210180029-1r	8241732	8000248	2.47	2.4	97.07	0.03	97.2	92.33	38.22	99.12	5.48303
31	FDSW210180030-1r	9166223	8860966	2.75	2.66	96.67	0.03	97.18	92.3	38.41	99.08	5.96682
32	FDSW210180031-1r	11045038	10707536	3.31	3.21	96.94	0.03	97.08	92.07	37.82	98.88	7.03503
33	FDSW210180032-1r	10068383	9758181	3.02	2.93	96.92	0.03	97.1	92.11	38.1	99.23	6.74004
34	FDSW210180033-1r	8906792	8710440	2.67	2.61	97.8	0.03	97.69	93.4	38.11	99.21	6.11868
35	FDSW210180034-1r	10953158	10611433	3.29	3.18	96.88	0.03	97.05	92	37.66	97.5	6.86638
36	FDSW210180035-1r	9090019	8821272	2.73	2.65	97.04	0.03	97.3	92.48	37.72	99.31	5.85217
38	FDSW210180037-1r	11069737	10707986	3.32	3.21	96.73	0.03	96.98	91.84	37.94	98.8	6.99825
39	FDSW210180038-1r	11064906	10728905	3.32	3.22	96.96	0.03	97.06	92.01	37.8	98.93	7.38898
40	FDSW210180039-1r	8613394	8343354	2.58	2.5	96.86	0.03	97.33	92.6	38.28	99.16	5.85866
41	FDSW210180040-1r	9565069	9288736	2.87	2.79	97.11	0.03	96.87	91.69	39.2	98.92	6.5427
42	FDSW210180041-1r	8945420	8650646	2.68	2.6	96.7	0.03	97	91.95	38.55	97.85	5.96099
43	FDSW210180042-1r	10350317	10032710	3.11	3.01	96.93	0.03	96.82	91.54	38.77	98.87	7.07942
44	FDSW210180043-1r	11168772	10872651	3.35	3.26	97.35	0.03	96.71	91.22	38.22	98.98	7.2151
45	FDSW210180044-1r	11289787	10951816	3.39	3.29	97.01	0.03	96.78	91.44	38.78	98.67	7.22
46	FDSW210180045-1r	9911368	9653406	2.97	2.9	97.4	0.03	96.97	91.76	38.08	98.91	6.37445
47	FDSW210180046-1r	10238335	9957248	3.07	2.99	97.25	0.03	96.8	91.45	38.86	98.4	6.70624
48	FDSW210180047-1r	10684893	10332297	3.21	3.1	96.7	0.03	96.5	90.88	38.4	97.48	6.9305
49	FDSW210180048-1r	11103870	10810831	3.33	3.24	97.36	0.03	96.93	91.72	38.45	95.54	6.90109
50	FDSW210180049-1r	10723235	10459327	3.22	3.14	97.54	0.03	96.87	91.55	38.5	98.99	7.03093
51	FDSW210180050-1r	12136807	11799009	3.64	3.54	97.22	0.03	96.63	91.12	38.53	98.99	7.82719
52	FDSW210180051-1r	8950481	8704193	2.69	2.61	97.25	0.03	96.25	90.2	38.36	99.08	5.64059
53	FDSW210180052-1r	11747252	11467282	3.52	3.44	97.62	0.03	96.86	91.53	38.7	97.69	7.74907
54	FDSW210180053-1r	10790896	10483649	3.24	3.15	97.15	0.03	96.53	90.91	38.45	99.24	7.07603
55	FDSW210180054-1r	10999249	10677467	3.3	3.2	97.07	0.03	96.69	91.22	38.84	98.94	7.03208
56	FDSW210180055-1r	12246580	11925080	3.67	3.58	97.37	0.03	96.92	91.67	38.27	97.6	7.64945
57	FDSW210180056-1r	10281138	10001069	3.08	3	97.28	0.03	96.84	91.53	38.88	98.45	6.79547
58	FDSW210180057-1r	8216555	7946706	2.46	2.38	96.72	0.03	96.58	91.03	39.02	98.88	5.41408
59	FDSW210180058-1r	11328756	11128569	3.4	3.34	98.23	0.03	96.88	91.46	37.89	58.16	4.66631
60	FDSW210180059-1r	8417231	8171460	2.53	2.45	97.08	0.03	96.84	91.47	38.11	99.05	5.35941
61	FDSW210180060-1r	8242534	8036032	2.47	2.41	97.49	0.03	96.66	91.04	38.34	99.14	5.54103
62	FDSW210180061-1r	10935670	10640150	3.28	3.19	97.3	0.03	96.6	90.99	38.11	97.72	7.2165
63	FDSW210180062-1r	11399023	11074722	3.42	3.32	97.16	0.03	96.65	91.14	38.64	97.72	7.44469
64	FDSW210180063-1r	12152374	11860931	3.65	3.56	97.6	0.03	96.75	91.26	38.53	99.01	7.82379
65	FDSW210180064-1r	10996851	10735764	3.3	3.22	97.63	0.03	97	91.91	39.13	98.13	7.46266
66	FDSW210180065-1r	11983921	11611403	3.6	3.48	96.89	0.03	96.71	91.29	38.58	97.52	7.56168
67	FDSW210180066-1r	10878489	10607754	3.26	3.18	97.51	0.03	96.82	91.46	38.09	99.02	7.13161
68	FDSW210180067-1r	8384225	8168983	2.52	2.45	97.43	0.03	96.77	91.36	39.08	98.22	5.66642
69	FDSW210180068-1r	9186116	8958369	2.76	2.69	97.52	0.03	96.94	91.72	38.69	99.1	6.45505
70	FDSW210180069-1r	10517484	10249290	3.16	3.07	97.45	0.03	96.6	91.03	38.72	98.79	7.0056
71	FDSW210180070-1r	10000835	9744678	3	2.92	97.44	0.03	96.49	90.78	38.77	99.19	6.86937
72	FDSW210180071-1r	11774244	11450487	3.53	3.44	97.25	0.03	96.43	90.72	39.08	98.81	7.73228
73	FDSW210180072-1r	11388586	11087213	3.42	3.33	97.35	0.03	96.75	91.36	38.73	99.17	7.46464
74	FDSW210180073-1r	8267000	8077339	2.48	2.42	97.71	0.03	96.73	91.19	38.73	99.18	5.62531
75	FDSW210180074-1r	11008429	10715568	3.3	3.21	97.34	0.03	96.5	90.78	38.63	99.16	7.30211
76	FDSW210180075-1r	11966814	11615087	3.59	3.48	97.06	0.03	96.78	91.39	38.74	99.08	7.6635
77	FDSW210180076-1r	10504647	10240175	3.15	3.07	97.48	0.03	96.78	91.41	39.37	98	7.01295
78	FDSW210180077-1r	10597328	10330236	3.18	3.1	97.48	0.03	96.59	90.96	38.79	98.88	7.19971
79	FDSW210180078-1r	9776419	9515008	2.93	2.85	97.33	0.03	96.86	91.56	38.51	98.77	6.61415
80	FDSW210180079-1r	12165310	11854423	3.65	3.56	97.44	0.03	96.53	90.86	38.99	97.24	7.80594
81	FDSW210180080-1r	10115389	9872628	3.03	2.96	97.6	0.03	96.74	91.27	38.55	99.14	6.83426
82	FDSW210180081-1r	8350121	8122141	2.51	2.44	97.27	0.03	96.56	90.89	38.73	99.21	5.55907
83	FDSW210180082-1r	10692765	10418368	3.21	3.13	97.43	0.03	96.92	91.72	38.91	99.19	7.25811
84	FDSW210180083-1r	8340616	8131612	2.5	2.44	97.49	0.03	96.59	90.91	38.3	98.29	5.54768
85	FDSW210180084-1r	10979667	10672876	3.29	3.2	97.21	0.03	96.69	91.19	38.4	98.38	7.16477
86	FDSW210180085-1r	8191017	7969355	2.46	2.39	97.29	0.03	96.66	91.09	38.73	99.34	5.51915
88	FDSW210180087-1r	11897090	11557682	3.57	3.47	97.15	0.03	96.73	91.31	38.87	99.09	7.56053
89	FDSW210180088-1r	9761465	9525424	2.93	2.86	97.58	0.03	96.85	91.51	38.65	97.96	6.58781
90	FDSW210180089-1r	11173472	10883600	3.35	3.27	97.41	0.03	96.58	90.94	38.55	98.98	7.44462
91	FDSW210180090-1r	8720229	8495513	2.62	2.55	97.42	0.03	96.63	91.03	38.83	97.76	5.70162
92	FDSW210180091-1r	9156056	8911848	2.75	2.67	97.33	0.03	96.69	91.15	38.39	99.17	5.80476
93	FDSW210180092-1r	10878879	10593801	3.26	3.18	97.38	0.03	96.68	91.17	38.82	97.82	7.17781
94	FDSW210180093-1r	10546074	10255296	3.16	3.08	97.24	0.03	96.7	91.23	38.7	99.23	6.98672
95	FDSW210180094-1r	11007943	10670168	3.3	3.2	96.93	0.03	96.65	91.16	38.88	99.19	7.20483
96	FDSW210180095-1r	9081871	8826018	2.72	2.65	97.18	0.03	96.58	90.93	38.73	98.92	5.92483
97	FDSW210180096-1r	11748756	11457971	3.52	3.44	97.52	0.03	96.77	91.39	38.91	98.97	7.81594
98	FDSW210180097-1r	11019285	10705191	3.31	3.21	97.15	0.03	96.73	91.33	38.51	98.69	7.21758
99	FDSW210180098-1r	8179092	7965011	2.45	2.39	97.38	0.03	96.64	91.09	39.27	98.6	5.59524
100	FDSW210180099-1r	10698547	10407416	3.21	3.12	97.28	0.03	96.53	90.87	38.71	98.48	7.03589
101	FDSW210180100-1r	11231985	10940744	3.37	3.28	97.41	0.03	97.04	91.98	39.05	98.98	7.25506
102	FDSW210180101-1r	11497436	11168712	3.45	3.35	97.14	0.03	96.77	91.37	38.64	98.25	7.41498
103	FDSW210180102-1r	11428437	11096854	3.43	3.33	97.1	0.03	96.71	91.25	38.62	98.76	7.31211
104	FDSW210180103-1r	11197670	10866864	3.36	3.26	97.05	0.03	96.77	91.42	38.98	97.92	7.21244
105	FDSW210180104-1r	11442942	11131290	3.43	3.34	97.28	0.03	96.66	91.1	38.53	98.95	7.42607
106	FDSW210180105-1r	10311199	9991771	3.09	3	96.9	0.03	96.66	91.21	38.63	99.17	6.86443
107	FDSW210180106-1r	10169552	9875972	3.05	2.96	97.11	0.03	96.63	91.11	38.72	96.1	6.57329
108	FDSW210180107-1r	9812560	9543061	2.94	2.86	97.25	0.03	96.84	91.47	38.19	99	6.49162
109	FDSW210180108-1r	10793270	10527635	3.24	3.16	97.54	0.03	96.5	90.72	38.76	96.42	7.13871
110	FDSW210180109-1r	11362149	11064041	3.41	3.32	97.38	0.03	96.78	91.41	38.66	98.37	7.46922
111	FDSW210180110-1r	12062313	11701637	3.62	3.51	97.01	0.03	96.68	91.17	38.44	98.83	7.80889
112	FDSW210180111-1r	11878231	11536186	3.56	3.46	97.12	0.03	96.62	91.08	38.84	96.13	7.43109
113	FDSW210180112-1r	10505051	10177592	3.15	3.05	96.88	0.03	96.69	91.23	38.44	99.03	6.87361
114	FDSW210180113-1r	10604117	10308545	3.18	3.09	97.21	0.03	96.73	91.31	38.7	98.99	6.9587
115	FDSW210180114-1r	10593481	10279227	3.18	3.08	97.03	0.03	96.75	91.36	38.95	98.87	6.96478
116	FDSW210180115-1r	9246733	8955385	2.77	2.69	96.85	0.03	96.61	91.09	39.2	99.15	6.32396
117	FDSW210180116-1r	11711246	11363086	3.51	3.41	97.03	0.03	96.64	91.14	38.8	99.18	7.40414
118	FDSW210180117-1r	11286041	11013082	3.39	3.3	97.58	0.03	96.58	90.93	38.7	98.92	7.55111
119	FDSW210180118-1r	10679517	10339880	3.2	3.1	96.82	0.03	96.48	90.81	38.62	99.17	7.07914
120	FDSW210180119-1r	10851839	10539219	3.26	3.16	97.12	0.03	96.63	91.1	38.83	99.11	7.28882
121	FDSW210180120-1r	8755576	8523881	2.63	2.56	97.35	0.03	96.53	90.81	38.76	98.87	5.94194
122	FDSW210180121-1r	8852059	8613844	2.66	2.58	97.31	0.03	96.75	91.31	38.74	97.72	5.73407
123	FDSW210180122-1r	11944465	11621955	3.58	3.49	97.3	0.03	96.61	91.06	38.98	99.24	7.91067
124	FDSW210180123-1r	11512775	11190636	3.45	3.36	97.2	0.03	96.45	90.76	38.97	99.13	7.61883
125	FDSW210180124-1r	11559285	11238228	3.47	3.37	97.22	0.03	96.78	91.44	39.16	98.48	7.64289
126	FDSW210180125-2r	10187645	9876169	3.06	2.96	96.94	0.03	96.64	91.16	39.05	98.66	6.7718
127	FDSW210180126-2r	12143179	11790399	3.64	3.54	97.09	0.03	96.48	90.79	38.98	98.65	8.01009
128	FDSW210180127-2r	11438994	11115212	3.43	3.33	97.17	0.03	96.53	90.9	39.02	99.1	7.56683
129	FDSW210180128-2r	10621889	10364651	3.19	3.11	97.58	0.03	96.84	91.53	41.34	87.72	6.45464
130	FDSW210180129-2r	11650861	11327055	3.5	3.4	97.22	0.03	96.52	90.85	38.72	98.04	7.53663
131	FDSW210180130-2r	8488452	8256719	2.55	2.48	97.27	0.03	96.57	90.93	38.81	98.96	5.7939
132	FDSW210180131-2r	14979976	14628821	4.49	4.39	97.66	0.04	95.19	88.37	38.27	89.02	8.68357
133	FDSW210180132-2r	8362943	8149742	2.51	2.44	97.45	0.03	96.93	91.65	38.37	98.83	5.55713
134	FDSW210180133-2r	11053273	10788940	3.32	3.24	97.61	0.03	96.89	91.61	38.56	99.21	7.41839
135	FDSW210180134-1r	9943768	9709115	2.98	2.91	97.64	0.03	96.84	91.5	37.55	86.9	5.99824
136	FDSW210180135-1r	10181976	9909005	3.05	2.97	97.32	0.03	96.65	91.12	38.69	99.24	6.88476
137	FDSW210180136-1r	9651736	9406694	2.9	2.82	97.46	0.03	96.84	91.5	38.39	99.12	6.63272
138	FDSW210180137-1r	11774224	11451386	3.53	3.44	97.26	0.03	96.79	91.42	38.75	97.38	7.47445
139	FDSW210180138-1r	10630112	10358998	3.19	3.11	97.45	0.03	96.88	91.59	38.37	98.56	7.01506
141	FDSW210180140-1r	9871779	9641340	2.96	2.89	97.67	0.03	96.98	91.78	38.2	99.26	6.52554
142	FDSW210180141-1r	10264687	9998537	3.08	3	97.41	0.03	96.72	91.25	38.4	99.24	6.86029
143	FDSW210180142-1r	11436143	11152999	3.43	3.35	97.52	0.03	96.8	91.4	38.09	99.14	7.41099
144	FDSW210180143-1r	11908628	11591952	3.57	3.48	97.34	0.03	96.58	90.92	38.37	99.05	7.72089
145	FDSW210180144-1r	10883078	10636179	3.26	3.19	97.73	0.03	96.72	91.19	37.93	98.94	7.46091
146	FDSW210180145-1r	12211766	11880563	3.66	3.56	97.29	0.03	96.63	91.05	37.98	99.07	7.97313
147	FDSW210180146-1r	9818377	9570668	2.95	2.87	97.48	0.03	96.92	91.65	38.09	99.23	6.56229
148	FDSW210180147-1r	10757941	10483186	3.23	3.14	97.45	0.03	96.81	91.41	38.26	99.01	7.10592
149	FDSW210180148-1r	9643020	9408978	2.89	2.82	97.57	0.03	96.75	91.29	38.13	99.03	6.634
150	FDSW210180149-1r	11220994	10954670	3.37	3.29	97.63	0.03	96.78	91.32	37.91	99.1	7.2516
151	FDSW210180150-1r	9745005	9505539	2.92	2.85	97.54	0.03	96.78	91.33	38.16	98.56	6.46111
152	FDSW210180151-1r	9615994	9353356	2.88	2.81	97.27	0.03	96.54	90.84	38.02	98.92	6.4609
153	FDSW210180152-1r	10601202	10308049	3.18	3.09	97.23	0.03	96.72	91.28	38.04	97.65	6.86431
154	FDSW210180153-1r	9859979	9596837	2.96	2.88	97.33	0.03	96.72	91.23	38.04	98.83	6.63603
155	FDSW210180154-1r	9939748	9686982	2.98	2.91	97.46	0.03	96.72	91.22	38.12	98.82	6.71288
156	FDSW210180155-1r	11902447	11623052	3.57	3.49	97.65	0.03	96.59	90.92	38.06	99.02	7.83038
157	FDSW210180156-1r	11297408	11027438	3.39	3.31	97.61	0.03	96.56	90.89	38.14	98.98	7.47664
159	FDSW210180158-1r	10093937	9838989	3.03	2.95	97.47	0.03	96.63	91.06	38.54	98.93	6.79333
160	FDSW210180159-1r	9514221	9289332	2.85	2.79	97.64	0.03	96.75	91.28	38.74	96.91	6.40919
161	FDSW210180160-1r	12018413	11743066	3.61	3.52	97.71	0.03	96.84	91.47	38.53	98.46	7.79
162	FDSW210180161-1r	9608253	9380815	2.88	2.81	97.63	0.03	96.65	91.05	38.44	98.61	6.70795
163	FDSW210180162-1r	9609384	9368930	2.88	2.81	97.5	0.03	96.77	91.33	38.06	99.06	6.52453
164	FDSW210180163-1r	9595136	9343609	2.88	2.8	97.38	0.03	96.69	91.16	38.22	98.91	6.4944
165	FDSW210180164-1r	11220967	10917691	3.37	3.28	97.3	0.03	96.82	91.47	38.4	99	7.133
166	FDSW210180165-1r	10036250	9772505	3.01	2.93	97.37	0.03	96.81	91.42	37.91	95.21	6.42618
167	FDSW210180166-1r	11207301	10895945	3.36	3.27	97.22	0.03	96.66	91.14	38.53	99.01	7.42883
168	FDSW210180167-1r	8203564	7999386	2.46	2.4	97.51	0.03	96.89	91.56	38.32	99.09	5.60227
169	FDSW210180168-1r	9659300	9398291	2.9	2.82	97.3	0.03	96.66	91.11	38.49	98.53	6.51499
170	FDSW210180169-1r	9900896	9631348	2.97	2.89	97.28	0.03	96.73	91.28	38.63	98.44	6.60223
171	FDSW210180170-1r	10658609	10388181	3.2	3.12	97.46	0.03	96.79	91.41	38.55	98.82	6.99569
172	FDSW210180171-1r	11292500	11014890	3.39	3.3	97.54	0.03	96.85	91.53	38.77	98.33	7.43351
173	FDSW210180172-1r	9524636	9287878	2.86	2.79	97.51	0.03	96.78	91.4	38.34	98.7	6.43625
174	FDSW210180173-1r	10813043	10527082	3.24	3.16	97.36	0.03	96.75	91.34	38.67	98.6	7.06646
175	FDSW210180174-1r	10692487	10407119	3.21	3.12	97.33	0.03	96.88	91.56	38.09	98.85	6.87425
176	FDSW210180175-1r	10950037	10656244	3.29	3.2	97.32	0.03	96.69	91.16	38.18	98.85	7.13965
177	FDSW210180176-1r	9955484	9706578	2.99	2.91	97.5	0.04	95.75	89.26	38.17	98.64	6.69309
178	FDSW210180177-1r	11815361	11503478	3.54	3.45	97.36	0.03	96.78	91.39	38.6	98.93	7.61654
179	FDSW210180178-1r	11760409	11402423	3.53	3.42	96.96	0.03	96.56	90.95	38.37	99.09	7.65404
180	FDSW210180179-1r	8158329	7949407	2.45	2.38	97.44	0.03	96.79	91.32	38.66	97.85	5.43465
181	FDSW210180180-1r	9658932	9425000	2.9	2.83	97.58	0.03	96.61	90.97	38.25	98.8	6.81447
182	FDSW210180181-1r	9631021	9391213	2.89	2.82	97.51	0.03	96.68	91.13	38.05	98.65	6.522
183	FDSW210180182-1r	9531615	9305807	2.86	2.79	97.63	0.03	96.5	90.77	38.91	97.61	6.43551
184	FDSW210180183-1r	9884196	9637767	2.97	2.89	97.51	0.03	96.75	91.34	39.06	98.4	6.72522
185	FDSW210180184-1r	10220199	9941854	3.07	2.98	97.28	0.03	96.81	91.51	38.9	99.27	6.86533
186	FDSW210180185-1r	9563152	9310961	2.87	2.79	97.36	0.03	96.63	91.09	38.4	98.83	6.51326
187	FDSW210180186-1r	9430562	9201739	2.83	2.76	97.57	0.03	96.49	90.66	38.6	98.8	6.48979
188	FDSW210180187-1r	9662470	9395466	2.9	2.82	97.24	0.03	96.92	91.69	38.27	98.52	6.42904
189	FDSW210180188-1r	9547993	9252332	2.86	2.78	96.9	0.03	96.53	90.91	38.55	98.97	6.4727
190	FDSW210180189-1r	11230634	10952222	3.37	3.29	97.52	0.03	96.72	91.17	37.88	99.23	7.28936
191	FDSW210180190-1r	9886056	9626007	2.97	2.89	97.37	0.03	96.75	91.28	37.95	99.17	6.63834
192	FDSW210180191-1r	8163848	7934090	2.45	2.38	97.19	0.03	96.57	90.93	38.53	98.92	5.46155
193	FDSW210180192-1r	8681655	8444544	2.6	2.53	97.27	0.03	96.75	91.31	38.64	98.67	5.60252
194	FDSW210180193-1r	9471643	9215728	2.84	2.76	97.3	0.03	95.58	89.02	39.52	99.12	6.47362
195	FDSW210180194-1r	9503055	9267810	2.85	2.78	97.52	0.03	96.7	91.23	38.97	98.02	6.40881
196	FDSW210180195-1r	9679746	9423586	2.9	2.83	97.35	0.03	96.48	90.72	38.2	98.75	6.41911
197	FDSW210180196-1r	9859607	9577430	2.96	2.87	97.14	0.03	96.44	90.69	38.47	98.79	6.56656
198	FDSW210180197-1r	9568001	9329641	2.87	2.8	97.51	0.03	96.82	91.41	37.97	99.1	6.51463
199	FDSW210180198-1r	9967528	9682573	2.99	2.9	97.14	0.03	96.63	91.07	37.84	98.95	6.51181
200	FDSW210180199-1r	10430406	10178794	3.13	3.05	97.59	0.03	96.67	91.09	37.36	99.2	6.8769
201	FDSW210180200-1r	12067634	11734086	3.62	3.52	97.24	0.03	96.84	91.48	37.81	99.17	7.77165
202	FDSW210180201-1r	10765340	10468018	3.23	3.14	97.24	0.03	96.63	91.05	38.16	98.91	7.18646
203	FDSW210180202-1r	11256421	10980898	3.38	3.29	97.55	0.03	96.79	91.4	38.25	99.11	7.5739
205	FDSW210180204-1r	10950418	10687669	3.29	3.21	97.6	0.03	96.45	90.64	38.03	98.83	7.31813
206	FDSW210180205-1r	9839565	9570492	2.95	2.87	97.27	0.03	96.75	91.27	38.04	99.27	6.53179
207	FDSW210180206-1r	10682321	10405846	3.2	3.12	97.41	0.03	96.6	90.97	38.01	99.29	6.99388
208	FDSW210180207-1r	9780265	9505783	2.93	2.85	97.19	0.03	96.77	91.37	38.53	99.2	6.60353
209	FDSW210180208-1r	11075238	10768815	3.32	3.23	97.23	0.03	96.65	91.12	38.41	99.06	7.15688
210	FDSW210180209-1r	9396645	9153355	2.82	2.75	97.41	0.03	96.63	91.06	38.29	99.12	6.53937
211	FDSW210180210-1r	11471460	11155245	3.44	3.35	97.24	0.03	96.69	91.21	38.13	99.06	7.58657
212	FDSW210180211-1r	10657102	10354111	3.2	3.11	97.16	0.03	96.47	90.72	38.14	98.67	7.10934
213	FDSW210180212-1r	9348885	9096005	2.8	2.73	97.3	0.03	96.63	91.07	38.27	99.06	6.45152
214	FDSW210180213-1r	8408001	8198697	2.52	2.46	97.51	0.03	96.86	91.5	38.2	98.46	5.56897
215	FDSW210180214-1r	8151137	7954597	2.45	2.39	97.59	0.03	96.76	91.28	38.19	99.13	5.66382
216	FDSW210180215-1r	11226020	10935839	3.37	3.28	97.42	0.03	96.81	91.44	38.33	98.93	7.46631
217	FDSW210180216-1r	11792196	11499793	3.54	3.45	97.52	0.03	96.67	91.14	38.38	99.16	7.80311
218	FDSW210180217-1r	10143802	9857653	3.04	2.96	97.18	0.03	96.59	90.99	38.39	99.12	6.78169
219	FDSW210180218-1r	10505849	10188658	3.15	3.06	96.98	0.03	96.62	91.05	38.3	99.14	6.91413
220	FDSW210180219-1r	10294392	10026735	3.09	3.01	97.4	0.03	96.54	90.86	38.34	98.83	6.83272
221	FDSW210180220-1r	9596481	9352320	2.88	2.81	97.46	0.03	96.63	91.04	38.3	99.16	6.60497
222	FDSW210180221-1r	11259321	10949176	3.38	3.28	97.25	0.03	96.64	91.04	37.72	98.53	7.33839
223	FDSW210180222-1r	10102873	9849330	3.03	2.95	97.49	0.03	96.29	90.29	37.61	99.17	6.66264
224	FDSW210180223-1r	11620094	11378738	3.49	3.41	97.92	0.03	96.72	91.16	37.39	99.22	7.73128
225	FDSW210180224-1r	11460649	11157201	3.44	3.35	97.35	0.03	96.64	91.05	37.81	96.98	7.37763
226	FDSW210180225-1r	10868903	10518663	3.26	3.16	96.78	0.03	96.38	90.54	38.08	98.85	7.18285
227	FDSW210180226-2r	10848098	10576783	3.25	3.17	97.5	0.03	96.58	91.19	37.23	99.08	7.28272
228	FDSW210180227-1r	11830031	11525345	3.55	3.46	97.42	0.03	96.82	91.51	38.4	98.79	7.80999
229	FDSW210180228-2r	8615866	8399117	2.58	2.52	97.48	0.03	96.7	91.31	38.06	99.19	6.22656
230	FDSW210180229-1r	9079057	8833400	2.72	2.65	97.29	0.03	96.81	91.53	38.45	99.2	6.34034
231	FDSW210180230-2r	9520524	9244089	2.86	2.77	97.1	0.03	96.64	91.28	38.47	99.14	6.51765
232	FDSW210180231-1r	8848962	8604677	2.65	2.58	97.24	0.03	96.66	91.3	38.62	98.92	6.30334
233	FDSW210180232-1r	11989606	11667692	3.6	3.5	97.32	0.03	96.66	91.3	38.44	99.09	8.11695
234	FDSW210180233-1r	8531027	8318473	2.56	2.5	97.51	0.03	96.63	91.01	38.41	98.94	5.99001
235	FDSW210180234-1r	9286707	9057510	2.79	2.72	97.53	0.03	96.84	91.65	38.32	98.69	6.49552
236	FDSW210180235-1r	10015602	9784492	3	2.94	97.69	0.03	97.06	92.06	38.41	98.88	7.01526
237	FDSW210180236-3r	9530272	9271840	2.86	2.78	97.29	0.03	96.76	91.51	38.7	99.14	6.6065
238	FDSW210180237-3r	9322144	9069324	2.8	2.72	97.29	0.03	96.87	91.73	38.39	99.29	6.42182
239	FDSW210180238-3r	11085945	10756785	3.33	3.23	97.03	0.03	96.78	91.5	38.28	99.11	7.24508
240	FDSW210180239-3r	11113102	10826267	3.33	3.25	97.42	0.03	96.9	91.74	38.81	97.77	7.43752
241	FDSW210180240-2r	9152631	8908923	2.75	2.67	97.34	0.03	96.79	91.52	38.81	98.73	6.28661
242	FDSW210180241-3r	8984603	8738560	2.7	2.62	97.26	0.03	96.58	91.08	38.44	97.51	5.9992
243	FDSW210180242-3r	9318726	9080021	2.8	2.72	97.44	0.03	96.69	91.34	38.33	98.84	6.41064
244	FDSW210180243-3r	8303168	8068576	2.49	2.42	97.17	0.03	96.44	90.77	38.73	99.12	5.86949
245	FDSW210180244-2r	11812064	11524928	3.54	3.46	97.57	0.03	96.83	91.65	38.71	98.08	8.07774
246	FDSW210180245-2r	8886495	8657777	2.67	2.6	97.43	0.03	96.67	91.27	38.31	99.21	6.08263
248	FDSW210180247-1r	9275546	9035845	2.78	2.71	97.42	0.03	96.74	91.42	38.38	98.57	6.27136
249	FDSW210180248-1r	10493357	10219256	3.15	3.07	97.39	0.03	96.69	91.3	38.25	97.65	7.13602
250	FDSW210180249-1r	8865723	8614876	2.66	2.58	97.17	0.03	96.69	91.34	38.19	99.37	6.20453
251	FDSW210180250-1r	10289384	10014894	3.09	3	97.33	0.03	96.88	91.66	38.52	98.42	6.92029
252	FDSW210180251-1r	9177237	8944190	2.75	2.68	97.46	0.03	96.72	91.35	37.98	99.29	6.44024
253	FDSW210180252-1r	10708129	10408245	3.21	3.12	97.2	0.03	96.65	91.24	38.05	99.04	7.09143
254	FDSW210180253-1r	8951749	8706932	2.69	2.61	97.27	0.03	96.73	91.42	37.91	99.2	6.26705
256	FDSW210180255-1r	9048409	8771975	2.71	2.63	96.94	0.03	96.6	91.14	38.69	99.15	6.21074
257	FDSW210180256-1r	8304962	8055842	2.49	2.42	97	0.03	96.58	91.12	38.93	99.34	5.75296
258	FDSW210180257-1r	9167573	8910305	2.75	2.67	97.19	0.03	96.72	91.38	38.36	99.21	6.37314
259	FDSW210180258-1r	11745646	11421548	3.52	3.43	97.24	0.03	96.75	91.52	38.27	99.17	7.96021
260	FDSW210180259-1r	9748665	9514038	2.92	2.85	97.59	0.03	96.84	91.56	38.32	97.95	6.55551
261	FDSW210180260-1r	12018459	11699806	3.61	3.51	97.35	0.03	96.81	91.47	37.8	98.95	7.78307
262	FDSW210180261-1r	9199085	8957588	2.76	2.69	97.37	0.03	96.79	91.52	38.3	99.34	6.47796
263	FDSW210180262-1r	8754916	8520383	2.63	2.56	97.32	0.03	96.69	91.33	38.66	99.04	6.24996
264	FDSW210180263-1r	9573847	9323706	2.87	2.8	97.39	0.03	96.72	91.37	38.25	99.06	6.56808
265	FDSW210180264-1r	9262514	9018739	2.78	2.71	97.37	0.03	96.84	91.63	38.25	98.52	6.41968
266	FDSW210180265-1r	10251177	10002198	3.08	3	97.57	0.03	96.83	91.55	38.12	98.96	6.91497
267	FDSW210180266-1r	9139858	8899697	2.74	2.67	97.37	0.03	96.54	91.03	38.56	99.35	6.36021
268	FDSW210180267-1r	8264056	8044873	2.48	2.41	97.35	0.03	96.63	91.2	38.33	99.26	5.86762
269	FDSW210180268-1r	9660994	9409355	2.9	2.82	97.4	0.03	96.85	91.65	38.59	98.75	6.62002
270	FDSW210180269-1r	8491715	8236258	2.55	2.47	96.99	0.03	96.64	91.23	38.26	99.04	5.86148
271	FDSW210180270-1r	9425867	9182863	2.83	2.75	97.42	0.03	96.98	92	42.56	99.29	7.51723
272	FDSW210180271-1r	8820338	8599971	2.65	2.58	97.5	0.03	96.67	91.24	38.09	98.37	6.22264
273	FDSW210180272-1r	9603474	9360438	2.88	2.81	97.47	0.03	96.9	91.73	38.16	99.4	6.75676
274	FDSW210180273-1r	10802668	10541875	3.24	3.16	97.59	0.03	96.88	91.64	38.91	96.78	7.08283
275	FDSW210180274-1r	11523704	11232814	3.46	3.37	97.48	0.03	96.89	91.61	38.6	96.58	7.48198
276	FDSW210180275-1r	8883562	8655733	2.67	2.6	97.44	0.03	96.75	91.45	38.57	97.85	6.16637
277	FDSW210180276-1r	8376849	8178856	2.51	2.45	97.64	0.03	96.89	91.62	38.05	98.75	5.90619
278	FDSW210180277-1r	9603956	9362449	2.88	2.81	97.49	0.03	96.77	91.48	38.84	97.73	6.59636
279	FDSW210180278-1r	10448997	10183602	3.13	3.06	97.46	0.03	96.69	91.25	38.68	97.63	6.8729
280	FDSW210180279-1r	8623590	8370105	2.59	2.51	97.06	0.03	96.63	91.25	38.33	99.2	6.02994
281	FDSW210180280-1r	8380426	8155278	2.51	2.45	97.31	0.03	96.55	91.03	38.16	97.42	5.74599
282	FDSW210180281-1r	12271916	11989745	3.68	3.6	97.7	0.03	96.96	91.88	38.07	97.87	8.25523
283	FDSW210180282-1r	10751850	10464688	3.23	3.14	97.33	0.03	96.81	91.53	38.42	97.99	7.14474
284	FDSW210180283-1r	8841527	8632898	2.65	2.59	97.64	0.03	96.83	91.56	39.16	92.93	5.93859
285	FDSW210180284-1r	10326910	10055729	3.1	3.02	97.37	0.03	96.59	91.11	38.44	98.99	7.0606
286	FDSW210180285-1r	10587773	10294962	3.18	3.09	97.23	0.03	96.66	91.31	38.64	98.84	6.96025
287	FDSW210180286-1r	9898934	9647986	2.97	2.89	97.46	0.03	96.88	91.72	39.22	98.76	6.91129
288	FDSW210180287-1r	9806861	9554765	2.94	2.87	97.43	0.03	96.78	91.48	38.75	98.84	6.75465
289	FDSW210180288-1r	10172635	9876025	3.05	2.96	97.08	0.03	96.87	91.73	39.82	96.17	6.60518
291	FDSW210180290-1r	10077558	9782715	3.02	2.93	97.07	0.03	96.79	91.5	37.88	98.42	6.54944
292	FDSW210180291-1r	8453617	8218033	2.54	2.47	97.21	0.03	96.82	91.61	38.94	98.71	5.82956
293	FDSW210180292-1r	8993591	8765415	2.7	2.63	97.46	0.03	96.88	91.76	40.09	88.95	5.60098
294	FDSW210180293-1r	12017647	11664175	3.61	3.5	97.06	0.03	96.5	90.96	38.81	99.04	8.11842
295	FDSW210180294-1r	9136438	8875357	2.74	2.66	97.14	0.03	96.86	91.73	39.11	99.01	6.31654
296	FDSW210180295-1r	10843320	10540146	3.25	3.16	97.2	0.03	96.72	91.43	39.37	98.04	7.26426
297	FDSW210180296-1r	11031754	10714645	3.31	3.21	97.13	0.03	96.72	91.45	38.66	98.44	7.43752
298	FDSW210180297-1r	10232646	9921783	3.07	2.98	96.96	0.03	96.91	91.86	40.61	98.49	7.20063
299	FDSW210180298-1r	10393437	10102631	3.12	3.03	97.2	0.03	96.69	91.34	38.16	99.08	6.96361
300	FDSW210180299-1r	9933314	9652895	2.98	2.9	97.18	0.03	96.3	90.54	38.48	98	6.61327
301	FDSW210180300-1r	10011330	9707324	3	2.91	96.96	0.03	96.69	91.41	39.5	99.13	7.01466
302	FDSW210180301-1r	8582703	8345389	2.57	2.5	97.23	0.03	95.73	89.23	39.47	98.5	6.17025
303	FDSW210180302-1r	9792017	9536679	2.94	2.86	97.39	0.03	96.44	90.84	38.69	98.47	6.72953
304	FDSW210180303-1r	8573147	8351194	2.57	2.51	97.41	0.03	96.68	91.37	40.55	98.39	6.1485
305	FDSW210180304-1r	9246990	9016786	2.77	2.71	97.51	0.03	96.87	91.63	38.44	98.81	6.26924
306	FDSW210180305-1r	10530407	10251767	3.16	3.08	97.35	0.03	96.71	91.38	40.59	88.45	6.32133
307	FDSW210180306-1r	14010265	13664529	4.2	4.1	97.53	0.04	93.72	86.47	38.45	97.68	8.15968
308	FDSW210180307-1r	8979122	8716101	2.69	2.61	97.07	0.03	96.55	91.06	38.42	98.56	6.3885
309	FDSW210180308-1r	10368830	10092353	3.11	3.03	97.33	0.03	96.82	91.58	38.52	98.79	7.36771
310	FDSW210180309-1r	10833377	10542236	3.25	3.16	97.31	0.03	96.69	91.31	39.06	98.92	7.64909
311	FDSW210180310-1r	10599577	10319990	3.18	3.1	97.36	0.03	96.84	91.61	39.33	97.91	7.13446
312	FDSW210180311-1r	9648706	9412928	2.89	2.82	97.56	0.03	96.84	91.58	38.17	97.95	6.73783
313	FDSW210180312-1r	9955104	9689578	2.99	2.91	97.33	0.03	96.8	91.5	38.29	97.88	6.68462
314	FDSW210180313-1r	9959577	9690463	2.99	2.91	97.3	0.03	96.58	91.12	39.06	97.57	6.85242
315	FDSW210180314-1r	9010559	8799702	2.7	2.64	97.66	0.03	96.78	91.47	38.45	99.18	6.45386
316	FDSW210180315-2r	9132191	8899598	2.74	2.67	97.45	0.03	96.64	91.22	38.33	99.22	6.4791
317	FDSW210180316-2r	8262795	8042626	2.48	2.41	97.34	0.03	96.65	91.23	38.67	96.83	5.80574
318	FDSW210180317-2r	11979215	11699650	3.59	3.51	97.67	0.03	96.79	91.44	38.55	98.95	8.00521
319	FDSW210180318-2r	10744952	10461139	3.22	3.14	97.36	0.03	96.76	91.5	38.59	98.7	7.20745
320	FDSW210180319-2r	12703786	12387460	3.81	3.72	97.51	0.03	96.69	91.16	37.86	98.79	8.35291
321	FDSW210180320-2r	12262051	11941838	3.68	3.58	97.39	0.03	96.71	91.36	39	99.04	8.14989
322	FDSW210180321-2r	11432150	11131824	3.43	3.34	97.37	0.03	96.73	91.45	38.77	98.88	7.88593
323	FDSW210180322-2r	12068115	11715316	3.62	3.51	97.08	0.03	96.72	91.48	38.72	99.03	8.24346
324	FDSW210180323-2r	11882983	11618079	3.56	3.49	97.77	0.03	96.65	91.23	38.63	98.56	8.04628
325	FDSW210180324-2r	8776538	8569100	2.63	2.57	97.64	0.03	96.8	91.43	38.16	98.54	6.19126
326	FDSW210180325-2r	11599355	11315538	3.48	3.39	97.55	0.03	96.75	91.47	38.31	98.97	7.93642
327	FDSW210180326-2r	11192689	10885411	3.36	3.27	97.25	0.03	96.64	91.24	37.97	97.97	7.4236
328	FDSW210180327-2r	8686240	8462811	2.61	2.54	97.43	0.03	96.86	91.62	37.75	99.27	5.93022
329	FDSW210180328-2r	9396906	9182433	2.82	2.75	97.72	0.04	95.04	87.88	38.18	99.01	6.71783
331	FDSW210180330-2r	12090613	11785715	3.63	3.54	97.48	0.03	96.65	91.24	38.13	98.7	8.03621
332	FDSW210180331-2r	9066744	8847011	2.72	2.65	97.58	0.03	96.84	91.5	37.17	99.03	6.23897
333	FDSW210180332-2r	8799220	8570976	2.64	2.57	97.41	0.03	96.65	91.22	38.19	99.11	6.20607
334	FDSW210180333-2r	8757263	8526911	2.63	2.56	97.37	0.03	96.69	91.21	38.28	98.93	6.13892
335	FDSW210180334-2r	8345261	8131677	2.5	2.44	97.44	0.03	96.72	91.38	38.13	99.21	5.89492
336	FDSW210180335-2r	11471582	11156364	3.44	3.35	97.25	0.03	96.78	91.56	38.2	99.02	7.62079
337	FDSW210180336-2r	9157652	8932497	2.75	2.68	97.54	0.03	96.59	90.91	37.82	97.77	6.02075
338	FDSW210180337-2r	8162621	7974378	2.45	2.39	97.69	0.03	97.07	92.02	37.98	97.83	5.64237
339	FDSW210180338-2r	10547726	10306550	3.16	3.09	97.71	0.03	96.88	91.65	38.01	98.45	7.15941
340	FDSW210180339-2r	9861854	9590765	2.96	2.88	97.25	0.03	96.83	91.63	37.85	98.88	6.76294
341	FDSW210180340-2r	8392554	8193320	2.52	2.46	97.63	0.03	97.06	91.97	37.69	99.21	5.67238
342	FDSW210180341-2r	11360146	11083066	3.41	3.32	97.56	0.03	96.71	91.31	37.84	98.96	7.7609
343	FDSW210180342-2r	10806349	10538846	3.24	3.16	97.52	0.03	96.73	91.37	37.28	97.99	7.39201
344	FDSW210180343-2r	8387439	8173953	2.52	2.45	97.45	0.03	96.86	91.56	36.58	97.44	5.69249
345	FDSW210180344-2r	9086030	8873875	2.73	2.66	97.67	0.03	96.91	91.63	38.44	94.96	5.9478
346	FDSW210180345-2r	9466649	9235086	2.84	2.77	97.55	0.03	96.77	91.33	38.53	98.09	6.35533
347	FDSW210180346-2r	8532933	8327658	2.56	2.5	97.59	0.03	96.78	91.38	38.7	98.27	5.92897
348	FDSW210180347-2r	9421297	9169473	2.83	2.75	97.33	0.03	96.69	91.24	38.98	99.16	6.51084
349	FDSW210180348-2r	9947713	9747999	2.98	2.92	97.99	0.03	97.28	92.53	38.24	99.16	7.10373
350	FDSW210180349-2r	8890703	8678109	2.67	2.6	97.61	0.03	96.89	91.62	38.43	96.01	5.79492
351	FDSW210180350-2r	10306701	10033320	3.09	3.01	97.35	0.03	96.75	91.43	38.09	97.56	6.81722
352	FDSW210180351-2r	8837612	8605094	2.65	2.58	97.37	0.03	96.84	91.52	38.2	98.52	5.95931
353	FDSW210180352-2r	10942237	10659751	3.28	3.2	97.42	0.03	96.87	91.65	37.87	98.9	7.47099
354	FDSW210180353-2r	9715369	9451971	2.91	2.84	97.29	0.03	96.78	91.41	38.28	96.69	6.15194
355	FDSW210180354-2r	8993464	8773163	2.7	2.63	97.55	0.03	96.92	91.69	38.29	99.12	6.30208
356	FDSW210180355-2r	9933916	9672104	2.98	2.9	97.36	0.03	96.96	91.78	37.74	99.14	6.51207
357	FDSW210180356-2r	9557378	9306393	2.87	2.79	97.37	0.03	96.76	91.37	38.51	98.43	6.3244
358	FDSW210180357-2r	9814865	9563236	2.94	2.87	97.44	0.03	97.09	92.16	40.53	98.65	6.56976
359	FDSW210180358-2r	9455483	9223677	2.84	2.77	97.55	0.03	96.91	91.73	39.66	98.91	6.50872
360	FDSW210180359-2r	9092452	8821230	2.73	2.65	97.02	0.03	96.85	91.61	39.1	98.83	6.37971
361	FDSW210180360-2r	8168695	7932773	2.45	2.38	97.11	0.03	96.69	91.27	38.41	99	5.56135
362	FDSW210180361-2r	11161678	10933827	3.35	3.28	97.96	0.03	97.25	92.44	39.11	97.03	7.48311
363	FDSW210180362-2r	8722235	8537259	2.62	2.56	97.88	0.03	97.34	92.56	38.16	98.23	6.08134
364	FDSW210180363-1b	10599070	10338292	3.18	3.1	97.54	0.03	96.19	90.03	38.42	96.71	7.17064
365	FDSW210180364-2r	11254734	10994649	3.38	3.3	97.69	0.03	96.89	91.68	38.25	98.73	7.54665
366	FDSW210189561-1r	9432579	9226821	2.83	2.77	97.82	0.03	97	91.87	39.78	98.59	6.50716
367	FDSW210180366-2r	11848565	11523501	3.55	3.46	97.26	0.03	96.82	91.57	37.77	99.15	7.89595
368	FDSW210180367-2r	9386921	9168034	2.82	2.75	97.67	0.03	96.75	91.28	37.57	97.16	6.40814
370	FDSW210180369-2r	8669278	8466764	2.6	2.54	97.66	0.03	96.85	91.52	38.24	98.74	6.01967
372	FDSW210180371-2r	11605673	11290315	3.48	3.39	97.28	0.03	96.87	91.73	38.31	98.98	7.85785
373	FDSW210180372-2r	8438904	8227465	2.53	2.47	97.49	0.03	96.85	91.58	38.42	98.33	5.79285
374	FDSW210180373-2r	11012223	10731124	3.3	3.22	97.45	0.03	96.92	91.86	38.86	98.91	7.25501
375	FDSW210180374-2r	8317338	8116516	2.5	2.43	97.59	0.03	96.84	91.52	37.87	99.05	5.83875
376	FDSW210180375-2r	10938069	10661715	3.28	3.2	97.47	0.03	96.67	91.27	38.2	98.86	7.3292
377	FDSW210180376-2r	8273686	8064477	2.48	2.42	97.47	0.03	96.97	91.75	38.25	98.94	5.56723
378	FDSW210180377-2r	8632565	8421191	2.59	2.53	97.55	0.03	96.83	91.45	37.73	99.16	5.73165
379	FDSW210180378-2r	8740505	8519236	2.62	2.56	97.47	0.03	96.86	91.59	38.09	98.07	5.94908
380	FDSW210180379-2r	8219758	8069964	2.47	2.42	98.18	0.03	97.22	92.29	38.03	98.78	5.81561
381	FDSW210180380-2r	8994665	8738264	2.7	2.62	97.15	0.03	96.61	91.13	38.17	96.97	6.03744
382	FDSW210180381-2r	9657256	9454267	2.9	2.84	97.9	0.03	96.89	91.53	38.46	97	6.30949
383	FDSW210180382-2r	10425401	10135785	3.13	3.04	97.22	0.03	96.46	90.69	38.67	98.17	6.80638
384	FDSW210180383-2r	8533958	8347574	2.56	2.5	97.82	0.03	96.9	91.59	39.21	94.7	5.72913
386	FDSW210180385-2r	9388420	9169194	2.82	2.75	97.66	0.03	96.72	91.25	38.87	97.19	6.26242
387	FDSW210180386-2r	8425298	8262611	2.53	2.48	98.07	0.03	97.06	91.82	38.44	97.36	5.54855
388	FDSW210180387-2r	8706557	8520194	2.61	2.56	97.86	0.03	96.98	91.76	38.47	97.19	5.98782
389	FDSW210180388-2r	11540296	11285944	3.46	3.39	97.8	0.03	96.97	91.81	38.31	97	7.51982
390	FDSW210180389-2r	11765595	11517900	3.53	3.46	97.89	0.03	96.88	91.62	38.84	94.38	7.43653
391	FDSW210180390-2r	8512689	8316375	2.55	2.49	97.69	0.03	96.75	91.29	38.77	98.64	5.82142
392	FDSW210180391-2r	10105333	9831918	3.03	2.95	97.29	0.03	96.62	91.04	38.75	98.75	6.8902
393	FDSW210180392-2r	9611881	9368789	2.88	2.81	97.47	0.03	96.38	90.53	38.62	98.56	6.54366
394	FDSW210180393-2r	9147689	8899185	2.74	2.67	97.28	0.03	96	89.68	38.34	99.11	6.23603
395	FDSW210180394-2r	8323542	8112018	2.5	2.43	97.46	0.03	96.5	90.78	38.97	98.17	5.85424
396	FDSW210180395-2r	11927796	11553832	3.58	3.47	96.86	0.03	96.29	90.46	38.93	98.99	7.74964
397	FDSW210180396-2r	11749382	11478481	3.52	3.44	97.69	0.03	96.93	91.73	38.97	97.4	7.56335
398	FDSW210180397-2r	10824922	10575463	3.25	3.17	97.7	0.03	96.92	91.75	39.34	98.09	7.34172
400	FDSW210180399-2r	10761620	10504277	3.23	3.15	97.61	0.03	97.02	91.92	38.88	98.86	7.27072
401	FDSW210180400-2r	8322736	8130043	2.5	2.44	97.68	0.03	96.93	91.69	38.83	97.66	5.63113
403	FDSW210180402-2r	9161471	8935327	2.75	2.68	97.53	0.03	96.69	91.15	38.4	98.12	6.08477
404	FDSW210180403-1r	9406913	9164267	2.82	2.75	97.42	0.03	96.47	90.68	38.75	97.17	6.46672
411	FDSW210180410-1r	8429916	8254390	2.53	2.48	97.92	0.03	97.07	91.93	38.35	99.15	5.87622
412	FDSW210180411-1r	9603633	9365224	2.88	2.81	97.52	0.03	96.62	91.05	38.55	99.51	6.61697
413	FDSW210180412-1r	10546487	10318569	3.16	3.1	97.84	0.03	96.91	91.69	38.82	98.41	7.01878
414	FDSW210180413-1r	10953935	10687984	3.29	3.21	97.57	0.03	96.43	90.68	38.52	98.29	7.37604
415	FDSW210180414-1r	8724182	8495059	2.62	2.55	97.37	0.03	96.27	90.29	38.4	99.04	6.09007
416	FDSW210180415-1r	11931399	11669421	3.58	3.5	97.8	0.03	96.87	91.55	37.95	97.27	7.97789
418	FDSW210180417-1r	8815714	8582708	2.64	2.57	97.36	0.03	96.4	90.57	38.89	97.99	6.02227
419	FDSW210180418-1r	8776375	8578708	2.63	2.57	97.75	0.03	97.04	91.84	38.44	96.91	5.74658
420	FDSW210180419-1r	11774773	11461022	3.53	3.44	97.34	0.03	96.61	91.06	38.63	97.2	7.56642
421	FDSW210180420-1r	10973201	10682895	3.29	3.2	97.35	0.03	96.45	90.75	38.84	99.34	7.22451
422	FDSW210180421-1r	10565667	10271373	3.17	3.08	97.21	0.03	96.68	91.23	38.39	98.51	6.92192
423	FDSW210180422-1r	9326373	9081879	2.8	2.72	97.38	0.03	96.47	90.69	38.89	99.16	6.33819
424	FDSW210180423-1r	10644251	10387298	3.19	3.12	97.59	0.03	96.56	90.93	38.81	98.46	7.14356
										Average value:	98.275	6.73831

## Sheet: S3
Table S3. Quantitative statistics of SNPs in each annotated category.
Category		Number of SNPs	Proportion (%)
Total		2515078	100
Exonic		536875	21.3463
Intergenic		209705	8.33791
Intronic		92169	3.66466
Splicing		54703	2.175
Upstream		1249140	49.6661
DOWNSTREAM		420885	16.7345
5'UTR		45423	1.80603
Non-synonymous		152740	6.07297
Synonymous		337317	13.4118
		Nonsy/Sy value:	0.45

## Sheet: S4
Table S4. Statistic analysis of 11 agronomic traits in three consecutive years
Trait		Year	min	max	mean	sd	CV	skew	kurtosis	H2
Plant height(PH, cm)		2019	12.4	46.1	27.61	5.18	0.1877	0.27	0.58	0.5703
		2020	16.5	46.1	31.76	5.9	0.1859	0.07	-0.5
		2021	11	45	27.31	5.67	0.2077	-0.02	-0.04
Plant breadth(PB, cm)		2019	12.5	42	25.99	4.74	0.1824	0.14	0.41	0.4548
		2020	14.5	43	30.08	5.49	0.1824	-0.05	-0.35
		2021	13	43.2	28.07	5.01	0.1783	0.12	0.04
Basal leaf number(BLN)		2019	3	9	5.28	1.32	0.2498	0.61	0.08	0.3078
		2020	3	9	6.13	1.37	0.2235	0.25	-0.56
		2021	2	9	4.25	1.1	0.259	0.35	0.17
Leaf length(LL, cm)		2019	10.8	34.5	20.01	4.09	0.2045	0.49	0.4	0.7941
		2020	12	37	23.9	4.83	0.202	0.12	-0.55
		2021	8.5	37	22.99	4.81	0.2092	0.17	-0.32
Leaf width(LW, cm)		2019	3.1	13.1	7.43	1.76	0.2364	0.26	-0.31	0.6642
		2020	3.6	14.7	8.77	2.35	0.2685	0.18	-0.65
		2021	2.5	14.7	8.92	1.88	0.2108	0.22	0.21
Petiole length(PL, cm)		2019	0.9	14.5	6.34	2.16	0.3406	0.16	0.03	0.7984
		2020	1	15.6	7.4	2.99	0.4038	0.17	-0.67
		2021	1	15.5	7.94	2.7	0.3395	0.31	-0.2
Petiole width(PW, cm)		2019	0.6	2.8	1.34	0.35	0.2632	0.85	0.7	0.7535
		2020	0.5	2.8	1.61	0.46	0.2841	0.26	-0.51
		2021	0.6	2.8	1.63	0.41	0.2482	0.42	-0.18
Weight per plant(WPP, g)		2019	10.1	204.87	56.54	33.75	0.5969	1.57	2.89	0.6717
		2020	11	213	92.61	50.3	0.5432	0.37	-0.56
		2021	12	211	82.02	42.39	0.5168	0.78	0.11
Length of main flower stalk(LFS, cm)		2019	5.1	37.1	20.4	5.46	0.2678	0.39	0.03	0.4364
		2020	5.1	37	20.16	5.58	0.2768	0.11	-0.26
		2021	5.2	37.3	22.1	5.41	0.2448	0.07	0.02
Basal diameter of main flower stalk(DFS, cm)		2019	0.5	2.7	1.43	0.33	0.228	0.95	1.44	0.7139
		2020	0.4	2.8	1.61	0.46	0.2836	0.17	-0.58
		2021	0.6	2.8	1.64	0.42	0.2545	0.29	-0.23
Weight of main flower stalk(WFS, g)		2019	8.6	126	37.23	22.59	0.6067	1.26	1.22	0.5993
		2020	2.88	127.16	39.49	25.57	0.6475	1.02	0.7
		2021	3	128	54.13	27.37	0.5057	0.64	-0.32

## Sheet: S5
Table S5. Selective sweeps by XP-CLR across different breeding periods
Chromosome	Start Pos.	End Pos.	XP-CLR score	Comparison
A01	335871	345871	46.1845	A2 vs A1
A01	339871	349871	35.2329	A2 vs A1
A01	340871	350871	36.0669	A2 vs A1
A01	341871	351871	79.6435	A2 vs A1
A01	348871	358871	31.6922	A2 vs A1
A01	1392871	1402871	33.9913	A2 vs A1
A01	1409871	1419871	32.2856	A2 vs A1
A01	1567871	1577871	34.2439	A2 vs A1
A01	1772871	1782871	36.4622	A2 vs A1
A01	1773871	1783871	32.6154	A2 vs A1
A01	1918871	1928871	30.1098	A2 vs A1
A01	2605871	2615871	57.9699	A2 vs A1
A01	2606871	2616871	78.7372	A2 vs A1
A01	2607871	2617871	55.3229	A2 vs A1
A01	2608871	2618871	98.5593	A2 vs A1
A01	2609871	2619871	119.203	A2 vs A1
A01	2610871	2620871	96.4963	A2 vs A1
A01	2611871	2621871	78.6937	A2 vs A1
A01	2612871	2622871	41.9173	A2 vs A1
A01	2626871	2636871	34.0151	A2 vs A1
A01	2628871	2638871	29.4229	A2 vs A1
A01	2634871	2644871	40.9232	A2 vs A1
A01	2635871	2645871	58.6185	A2 vs A1
A01	2636871	2646871	89.5979	A2 vs A1
A01	2694871	2704871	38.2689	A2 vs A1
A01	2695871	2705871	49.9659	A2 vs A1
A01	2696871	2706871	69.6261	A2 vs A1
A01	2697871	2707871	57.6622	A2 vs A1
A01	2698871	2708871	41.8734	A2 vs A1
A01	2705871	2715871	34.0466	A2 vs A1
A01	2706871	2716871	54.2246	A2 vs A1
A01	2952871	2962871	31.2521	A2 vs A1
A01	2953871	2963871	47.9849	A2 vs A1
A01	2954871	2964871	51.0945	A2 vs A1
A01	2955871	2965871	55.9697	A2 vs A1
A01	2956871	2966871	51.3358	A2 vs A1
A01	2957871	2967871	37.2284	A2 vs A1
A01	2958871	2968871	32.682	A2 vs A1
A01	2959871	2969871	28.8914	A2 vs A1
A01	2965871	2975871	30.6531	A2 vs A1
A01	3096871	3106871	38.7941	A2 vs A1
A01	3107871	3117871	42.2382	A2 vs A1
A01	3421871	3431871	29.9215	A2 vs A1
A01	3481871	3491871	36.0063	A2 vs A1
A01	4093871	4103871	30.4784	A2 vs A1
A01	5038871	5048871	30.1986	A2 vs A1
A01	6196871	6206871	33.5616	A2 vs A1
A01	6217871	6227871	55.4417	A2 vs A1
A01	6218871	6228871	58.2627	A2 vs A1
A01	7046871	7056871	35.5299	A2 vs A1
A01	7047871	7057871	29.388	A2 vs A1
A01	7088871	7098871	29.5952	A2 vs A1
A01	7089871	7099871	35.7028	A2 vs A1
A01	7090871	7100871	37.1231	A2 vs A1
A01	7091871	7101871	39.5088	A2 vs A1
A01	7092871	7102871	38.7867	A2 vs A1
A01	7093871	7103871	32.3095	A2 vs A1
A01	7304871	7314871	31.8057	A2 vs A1
A01	7312871	7322871	44.2421	A2 vs A1
A01	7313871	7323871	57.698	A2 vs A1
A01	7314871	7324871	48.6159	A2 vs A1
A01	7315871	7325871	33.0978	A2 vs A1
A01	7316871	7326871	64.7186	A2 vs A1
A01	7318871	7328871	60.0423	A2 vs A1
A01	7609871	7619871	29.2788	A2 vs A1
A01	9642871	9652871	34.6404	A2 vs A1
A01	9691871	9701871	32.3527	A2 vs A1
A01	10145871	10155871	31.4975	A2 vs A1
A01	10146871	10156871	35.2758	A2 vs A1
A01	11786871	11796871	29.7052	A2 vs A1
A01	12014871	12024871	29.6164	A2 vs A1
A01	12015871	12025871	36.5812	A2 vs A1
A01	12016871	12026871	45.974	A2 vs A1
A01	12017871	12027871	57.1002	A2 vs A1
A01	12018871	12028871	61.6984	A2 vs A1
A01	12019871	12029871	68.3294	A2 vs A1
A01	12020871	12030871	73.3776	A2 vs A1
A01	12021871	12031871	71.8245	A2 vs A1
A01	12022871	12032871	75.4098	A2 vs A1
A01	12023871	12033871	80.0987	A2 vs A1
A01	12024871	12034871	79.496	A2 vs A1
A01	12025871	12035871	73.0778	A2 vs A1
A01	12026871	12036871	54.3752	A2 vs A1
A01	12027871	12037871	41.6927	A2 vs A1
A01	12047871	12057871	38.4964	A2 vs A1
A01	12048871	12058871	66.886	A2 vs A1
A01	12065871	12075871	64.9654	A2 vs A1
A01	12066871	12076871	87.4412	A2 vs A1
A01	12067871	12077871	60.3274	A2 vs A1
A01	12074871	12084871	34.3113	A2 vs A1
A01	12094871	12104871	57.4278	A2 vs A1
A01	12095871	12105871	63.2807	A2 vs A1
A01	12096871	12106871	36.3848	A2 vs A1
A01	12122871	12132871	61.951	A2 vs A1
A01	12123871	12133871	80.3244	A2 vs A1
A01	12124871	12134871	31.7261	A2 vs A1
A01	12145871	12155871	37.2075	A2 vs A1
A01	12146871	12156871	99.7802	A2 vs A1
A01	12147871	12157871	136.912	A2 vs A1
A01	12148871	12158871	156.051	A2 vs A1
A01	12149871	12159871	122.671	A2 vs A1
A01	12150871	12160871	49.0864	A2 vs A1
A01	12218871	12228871	31.1404	A2 vs A1
A01	12219871	12229871	106.818	A2 vs A1
A01	12220871	12230871	134.712	A2 vs A1
A01	12221871	12231871	120.308	A2 vs A1
A01	12222871	12232871	95.4264	A2 vs A1
A01	12223871	12233871	56.274	A2 vs A1
A01	12230871	12240871	53.2349	A2 vs A1
A01	12231871	12241871	58.5823	A2 vs A1
A01	12237871	12247871	48.8781	A2 vs A1
A01	12242871	12252871	40.0318	A2 vs A1
A01	12249871	12259871	38.9509	A2 vs A1
A01	12288871	12298871	70.0679	A2 vs A1
A01	12289871	12299871	98.9434	A2 vs A1
A01	12290871	12300871	40.6371	A2 vs A1
A01	12293871	12303871	54.6444	A2 vs A1
A01	12294871	12304871	63.3977	A2 vs A1
A01	12295871	12305871	116.145	A2 vs A1
A01	12296871	12306871	105.296	A2 vs A1
A01	12298871	12308871	29.6756	A2 vs A1
A01	12300871	12310871	67.1856	A2 vs A1
A01	12301871	12311871	171.727	A2 vs A1
A01	12302871	12312871	163.291	A2 vs A1
A01	12304871	12314871	77.0424	A2 vs A1
A01	12305871	12315871	80.7267	A2 vs A1
A01	12306871	12316871	31.6872	A2 vs A1
A01	12311871	12321871	71.7571	A2 vs A1
A01	12312871	12322871	123.457	A2 vs A1
A01	12313871	12323871	101.197	A2 vs A1
A01	12314871	12324871	92.4693	A2 vs A1
A01	12315871	12325871	85.2642	A2 vs A1
A01	12316871	12326871	47.0141	A2 vs A1
A01	12317871	12327871	30.6267	A2 vs A1
A01	12319871	12329871	91.8403	A2 vs A1
A01	12320871	12330871	117.593	A2 vs A1
A01	12321871	12331871	133.685	A2 vs A1
A01	12322871	12332871	144.728	A2 vs A1
A01	12323871	12333871	175.867	A2 vs A1
A01	12324871	12334871	147.964	A2 vs A1
A01	12325871	12335871	137.2	A2 vs A1
A01	12326871	12336871	102.52	A2 vs A1
A01	12327871	12337871	39.6487	A2 vs A1
A01	12331871	12341871	31.603	A2 vs A1
A01	12332871	12342871	45.1941	A2 vs A1
A01	12337871	12347871	82.3921	A2 vs A1
A01	12338871	12348871	105.221	A2 vs A1
A01	12339871	12349871	70.5648	A2 vs A1
A01	12341871	12351871	94.9546	A2 vs A1
A01	12342871	12352871	109.548	A2 vs A1
A01	12343871	12353871	125.631	A2 vs A1
A01	12344871	12354871	120.041	A2 vs A1
A01	12345871	12355871	58.9818	A2 vs A1
A01	12348871	12358871	34.0009	A2 vs A1
A01	12349871	12359871	49.8439	A2 vs A1
A01	12353871	12363871	64.1771	A2 vs A1
A01	12354871	12364871	41.4691	A2 vs A1
A01	12357871	12367871	36.825	A2 vs A1
A01	12362871	12372871	47.7208	A2 vs A1
A01	12363871	12373871	73.713	A2 vs A1
A01	12366871	12376871	87.2191	A2 vs A1
A01	12367871	12377871	40.7395	A2 vs A1
A01	12368871	12378871	47.4244	A2 vs A1
A01	12369871	12379871	40.8428	A2 vs A1
A01	12370871	12380871	77.0842	A2 vs A1
A01	12374871	12384871	32.1833	A2 vs A1
A01	12375871	12385871	35.8568	A2 vs A1
A01	13145871	13155871	35.9321	A2 vs A1
A01	13146871	13156871	32.5977	A2 vs A1
A01	13150871	13160871	29.9978	A2 vs A1
A01	13151871	13161871	34.0713	A2 vs A1
A01	13155871	13165871	29.152	A2 vs A1
A01	13156871	13166871	34.207	A2 vs A1
A01	13157871	13167871	32.6636	A2 vs A1
A01	13158871	13168871	30.1793	A2 vs A1
A01	13159871	13169871	30.0801	A2 vs A1
A01	13896871	13906871	42.5548	A2 vs A1
A01	14002871	14012871	29.8284	A2 vs A1
A01	14003871	14013871	36.5457	A2 vs A1
A01	14004871	14014871	36.5907	A2 vs A1
A01	14005871	14015871	31.9185	A2 vs A1
A01	14232871	14242871	40.3891	A2 vs A1
A01	14236871	14246871	30.9324	A2 vs A1
A01	14476871	14486871	31.8504	A2 vs A1
A01	14494871	14504871	37.584	A2 vs A1
A01	14513871	14523871	52.7079	A2 vs A1
A01	14514871	14524871	61.3015	A2 vs A1
A01	14515871	14525871	75.1149	A2 vs A1
A01	14516871	14526871	79.0536	A2 vs A1
A01	14517871	14527871	73.9657	A2 vs A1
A01	14518871	14528871	79.4081	A2 vs A1
A01	14519871	14529871	76.576	A2 vs A1
A01	14520871	14530871	69.3829	A2 vs A1
A01	14521871	14531871	64.9509	A2 vs A1
A01	14522871	14532871	45.7733	A2 vs A1
A01	14523871	14533871	38.302	A2 vs A1
A01	14525871	14535871	32.6406	A2 vs A1
A01	14536871	14546871	49.968	A2 vs A1
A01	14537871	14547871	64.1733	A2 vs A1
A01	14538871	14548871	68.3118	A2 vs A1
A01	14539871	14549871	52.7881	A2 vs A1
A01	14636871	14646871	69.0163	A2 vs A1
A01	14637871	14647871	76.7525	A2 vs A1
A01	14638871	14648871	85.0513	A2 vs A1
A01	14639871	14649871	86.4723	A2 vs A1
A01	14640871	14650871	85.1711	A2 vs A1
A01	14641871	14651871	65.6337	A2 vs A1
A01	14642871	14652871	67.8887	A2 vs A1
A01	14643871	14653871	67.6737	A2 vs A1
A01	14644871	14654871	66.2124	A2 vs A1
A01	14645871	14655871	56.4408	A2 vs A1
A01	14648871	14658871	33.3582	A2 vs A1
A01	14649871	14659871	42.4	A2 vs A1
A01	14650871	14660871	40.5461	A2 vs A1
A01	14651871	14661871	39.452	A2 vs A1
A01	14652871	14662871	39.5601	A2 vs A1
A01	14653871	14663871	44.6542	A2 vs A1
A01	14660871	14670871	33.5306	A2 vs A1
A01	14698871	14708871	30.4845	A2 vs A1
A01	14700871	14710871	29.7911	A2 vs A1
A01	14712871	14722871	35.6562	A2 vs A1
A01	14713871	14723871	38.0559	A2 vs A1
A01	14714871	14724871	34.0526	A2 vs A1
A01	14760871	14770871	30.903	A2 vs A1
A01	14762871	14772871	38.2978	A2 vs A1
A01	14763871	14773871	30.4267	A2 vs A1
A01	14820871	14830871	31.6857	A2 vs A1
A01	14822871	14832871	30.2569	A2 vs A1
A01	14823871	14833871	31.5136	A2 vs A1
A01	14927871	14937871	29.2745	A2 vs A1
A01	14929871	14939871	40.8436	A2 vs A1
A01	14930871	14940871	42.1256	A2 vs A1
A01	14938871	14948871	34.2002	A2 vs A1
A01	14939871	14949871	41.2799	A2 vs A1
A01	15039871	15049871	32.7729	A2 vs A1
A01	15040871	15050871	29.809	A2 vs A1
A01	15051871	15061871	49.0511	A2 vs A1
A01	15052871	15062871	48.3157	A2 vs A1
A01	15543871	15553871	38.2678	A2 vs A1
A01	15544871	15554871	35.715	A2 vs A1
A01	16348871	16358871	28.8846	A2 vs A1
A01	16349871	16359871	29.6999	A2 vs A1
A01	16978871	16988871	30.159	A2 vs A1
A01	17077871	17087871	29.3712	A2 vs A1
A01	17093871	17103871	34.4153	A2 vs A1
A01	17751871	17761871	29.3703	A2 vs A1
A01	17753871	17763871	31.8706	A2 vs A1
A01	17754871	17764871	31.732	A2 vs A1
A01	17755871	17765871	30.1211	A2 vs A1
A01	19042871	19052871	30.0967	A2 vs A1
A01	19069871	19079871	50.0539	A2 vs A1
A01	19093871	19103871	37.2143	A2 vs A1
A01	19094871	19104871	34.4306	A2 vs A1
A01	19095871	19105871	37.8076	A2 vs A1
A01	19157871	19167871	29.3895	A2 vs A1
A01	19158871	19168871	35.0241	A2 vs A1
A01	19166871	19176871	50.2961	A2 vs A1
A01	19235871	19245871	29.1274	A2 vs A1
A01	19239871	19249871	30.4068	A2 vs A1
A01	20553871	20563871	49.8166	A2 vs A1
A01	20554871	20564871	48.457	A2 vs A1
A01	20560871	20570871	36.237	A2 vs A1
A01	20561871	20571871	52.842	A2 vs A1
A01	20562871	20572871	66.8178	A2 vs A1
A01	20563871	20573871	72.3282	A2 vs A1
A01	20564871	20574871	74.966	A2 vs A1
A01	20565871	20575871	60.8997	A2 vs A1
A01	20566871	20576871	61.0774	A2 vs A1
A01	20567871	20577871	54.3341	A2 vs A1
A01	20583871	20593871	34.3529	A2 vs A1
A01	20584871	20594871	64.8114	A2 vs A1
A01	20585871	20595871	71.4022	A2 vs A1
A01	20586871	20596871	72.4244	A2 vs A1
A01	20587871	20597871	76.8232	A2 vs A1
A01	20588871	20598871	52.8488	A2 vs A1
A01	20599871	20609871	77.244	A2 vs A1
A01	20600871	20610871	102.372	A2 vs A1
A01	20601871	20611871	108.322	A2 vs A1
A01	20602871	20612871	99.5273	A2 vs A1
A01	20603871	20613871	68.1296	A2 vs A1
A01	20614871	20624871	33.7467	A2 vs A1
A01	20619871	20629871	56.5963	A2 vs A1
A01	20620871	20630871	89.734	A2 vs A1
A01	20625871	20635871	46.3178	A2 vs A1
A01	20626871	20636871	96.7677	A2 vs A1
A01	20627871	20637871	93.4767	A2 vs A1
A01	20628871	20638871	48.177	A2 vs A1
A01	20629871	20639871	44.7923	A2 vs A1
A01	20630871	20640871	39.3338	A2 vs A1
A01	20631871	20641871	46.6262	A2 vs A1
A01	20632871	20642871	29.9647	A2 vs A1
A01	20633871	20643871	105.594	A2 vs A1
A01	20634871	20644871	115.095	A2 vs A1
A01	20635871	20645871	97.5419	A2 vs A1
A01	20636871	20646871	55.3343	A2 vs A1
A01	20935871	20945871	32.008	A2 vs A1
A01	20936871	20946871	29.1929	A2 vs A1
A01	21141871	21151871	29.0346	A2 vs A1
A01	21142871	21152871	30.3653	A2 vs A1
A01	21146871	21156871	29.7795	A2 vs A1
A01	21147871	21157871	34.7697	A2 vs A1
A01	21148871	21158871	37.7157	A2 vs A1
A01	21149871	21159871	39.0042	A2 vs A1
A01	21150871	21160871	36.9009	A2 vs A1
A01	21151871	21161871	34.5922	A2 vs A1
A01	21152871	21162871	31.9074	A2 vs A1
A01	21153871	21163871	32.3935	A2 vs A1
A01	21221871	21231871	30.0034	A2 vs A1
A01	21311871	21321871	29.0075	A2 vs A1
A01	21404871	21414871	30.5098	A2 vs A1
A01	21405871	21415871	31.1836	A2 vs A1
A01	21406871	21416871	29.3324	A2 vs A1
A01	21407871	21417871	30.3941	A2 vs A1
A01	21579871	21589871	52.9102	A2 vs A1
A01	21744871	21754871	36.581	A2 vs A1
A01	21745871	21755871	50.0526	A2 vs A1
A01	21746871	21756871	49.2783	A2 vs A1
A01	21751871	21761871	31.4009	A2 vs A1
A01	21931871	21941871	34.1593	A2 vs A1
A01	21932871	21942871	35.7737	A2 vs A1
A01	21978871	21988871	70.7056	A2 vs A1
A01	21979871	21989871	91.6147	A2 vs A1
A01	21980871	21990871	84.322	A2 vs A1
A01	21981871	21991871	57.5603	A2 vs A1
A01	21982871	21992871	30.3556	A2 vs A1
A01	21993871	22003871	34.148	A2 vs A1
A01	22254871	22264871	42.7948	A2 vs A1
A01	22255871	22265871	36.3898	A2 vs A1
A01	23298871	23308871	29.5868	A2 vs A1
A01	23311871	23321871	29.438	A2 vs A1
A01	23312871	23322871	31.4716	A2 vs A1
A01	23313871	23323871	32.0672	A2 vs A1
A01	23314871	23324871	28.9898	A2 vs A1
A01	23320871	23330871	30.1882	A2 vs A1
A01	23321871	23331871	36.7873	A2 vs A1
A01	23322871	23332871	39.0972	A2 vs A1
A01	23323871	23333871	40.0239	A2 vs A1
A01	23598871	23608871	45.8096	A2 vs A1
A01	23627871	23637871	60.3351	A2 vs A1
A01	23628871	23638871	77.6735	A2 vs A1
A01	23636871	23646871	40.6435	A2 vs A1
A01	23813871	23823871	53.6772	A2 vs A1
A01	23814871	23824871	57.1772	A2 vs A1
A01	23815871	23825871	40.837	A2 vs A1
A01	23824871	23834871	28.9681	A2 vs A1
A01	23825871	23835871	37.7477	A2 vs A1
A01	23826871	23836871	45.9401	A2 vs A1
A01	23827871	23837871	43.5485	A2 vs A1
A01	23828871	23838871	43.4541	A2 vs A1
A01	23829871	23839871	35.3114	A2 vs A1
A01	23972871	23982871	29.4429	A2 vs A1
A01	24163871	24173871	30.1453	A2 vs A1
A01	24164871	24174871	46.9742	A2 vs A1
A01	24165871	24175871	51.9807	A2 vs A1
A01	24166871	24176871	57.1497	A2 vs A1
A01	24167871	24177871	50.3536	A2 vs A1
A01	24168871	24178871	34.395	A2 vs A1
A01	24169871	24179871	33.9763	A2 vs A1
A01	24170871	24180871	40.7716	A2 vs A1
A01	24390871	24400871	29.6927	A2 vs A1
A01	24396871	24406871	40.9079	A2 vs A1
A01	24400871	24410871	30.4365	A2 vs A1
A01	24401871	24411871	80.7425	A2 vs A1
A01	24402871	24412871	85.8398	A2 vs A1
A01	24404871	24414871	59.8091	A2 vs A1
A01	24411871	24421871	38.6578	A2 vs A1
A01	24413871	24423871	32.9834	A2 vs A1
A01	24417871	24427871	32.663	A2 vs A1
A01	24419871	24429871	98.2125	A2 vs A1
A01	24420871	24430871	30.8091	A2 vs A1
A01	24422871	24432871	30.3379	A2 vs A1
A01	24425871	24435871	38.46	A2 vs A1
A01	24426871	24436871	48.5058	A2 vs A1
A01	24433871	24443871	111.085	A2 vs A1
A01	24434871	24444871	144.099	A2 vs A1
A01	24435871	24445871	107.749	A2 vs A1
A01	24436871	24446871	49.7169	A2 vs A1
A01	24446871	24456871	31.3039	A2 vs A1
A01	24447871	24457871	33.5517	A2 vs A1
A01	24451871	24461871	92.0873	A2 vs A1
A01	24452871	24462871	34.2298	A2 vs A1
A01	24455871	24465871	41.5569	A2 vs A1
A01	24456871	24466871	46.7314	A2 vs A1
A01	24464871	24474871	46.1667	A2 vs A1
A01	24479871	24489871	60.4093	A2 vs A1
A01	24480871	24490871	67.091	A2 vs A1
A01	24481871	24491871	39.2072	A2 vs A1
A01	24485871	24495871	47.5877	A2 vs A1
A01	24487871	24497871	31.071	A2 vs A1
A01	24488871	24498871	33.7499	A2 vs A1
A01	24489871	24499871	65.6022	A2 vs A1
A01	24506871	24516871	34.736	A2 vs A1
A01	26333871	26343871	30.7024	A2 vs A1
A01	26343871	26353871	29.6891	A2 vs A1
A01	26742871	26752871	28.9925	A2 vs A1
A01	26743871	26753871	32.8535	A2 vs A1
A01	26744871	26754871	33.9293	A2 vs A1
A01	26746871	26756871	37.7893	A2 vs A1
A01	26748871	26758871	36.2937	A2 vs A1
A01	26749871	26759871	36.7424	A2 vs A1
A01	26750871	26760871	51.6361	A2 vs A1
A01	26751871	26761871	52.0187	A2 vs A1
A01	26752871	26762871	41.8705	A2 vs A1
A01	26753871	26763871	46.2046	A2 vs A1
A01	26754871	26764871	40.35	A2 vs A1
A01	26755871	26765871	45.8897	A2 vs A1
A01	26756871	26766871	44.3734	A2 vs A1
A01	26757871	26767871	54.2763	A2 vs A1
A01	26857871	26867871	31.8896	A2 vs A1
A01	27278871	27288871	31.6939	A2 vs A1
A01	27279871	27289871	30.2048	A2 vs A1
A01	27403871	27413871	29.4685	A2 vs A1
A01	27404871	27414871	56.1603	A2 vs A1
A01	27405871	27415871	125.097	A2 vs A1
A01	27406871	27416871	57.6576	A2 vs A1
A01	27408871	27418871	31.5697	A2 vs A1
A01	27409871	27419871	68.1104	A2 vs A1
A01	27420871	27430871	125.946	A2 vs A1
A01	27710871	27720871	32.2947	A2 vs A1
A01	27719871	27729871	30.9278	A2 vs A1
A01	27729871	27739871	53.847	A2 vs A1
A01	27730871	27740871	83.7156	A2 vs A1
A01	27731871	27741871	104.539	A2 vs A1
A01	27732871	27742871	101.623	A2 vs A1
A01	27733871	27743871	96.2463	A2 vs A1
A01	27734871	27744871	86.2993	A2 vs A1
A01	27735871	27745871	73.5381	A2 vs A1
A01	27736871	27746871	42.7112	A2 vs A1
A01	27746871	27756871	37.653	A2 vs A1
A01	27747871	27757871	50.3856	A2 vs A1
A01	27748871	27758871	55.1501	A2 vs A1
A01	27861871	27871871	42.7042	A2 vs A1
A01	27862871	27872871	44.8726	A2 vs A1
A01	27863871	27873871	46.0177	A2 vs A1
A01	27864871	27874871	29.7758	A2 vs A1
A01	27883871	27893871	29.0743	A2 vs A1
A01	27906871	27916871	35.8886	A2 vs A1
A01	27913871	27923871	60.5493	A2 vs A1
A01	27934871	27944871	44.8782	A2 vs A1
A01	27935871	27945871	73.2399	A2 vs A1
A01	27936871	27946871	30.3876	A2 vs A1
A01	27937871	27947871	32.4862	A2 vs A1
A01	27955871	27965871	38.293	A2 vs A1
A01	27956871	27966871	31.3634	A2 vs A1
A01	27958871	27968871	50.0779	A2 vs A1
A01	27959871	27969871	121.703	A2 vs A1
A01	27960871	27970871	100.267	A2 vs A1
A01	27961871	27971871	107.474	A2 vs A1
A01	27962871	27972871	127.294	A2 vs A1
A01	27963871	27973871	117.594	A2 vs A1
A01	27964871	27974871	48.0638	A2 vs A1
A01	27974871	27984871	28.8876	A2 vs A1
A01	28017871	28027871	37.8585	A2 vs A1
A01	28018871	28028871	42.4488	A2 vs A1
A01	28019871	28029871	97.1265	A2 vs A1
A01	28020871	28030871	108.332	A2 vs A1
A01	28021871	28031871	121.551	A2 vs A1
A01	28022871	28032871	127.434	A2 vs A1
A01	28023871	28033871	111.168	A2 vs A1
A01	28024871	28034871	93.9841	A2 vs A1
A01	28025871	28035871	82.4869	A2 vs A1
A01	28026871	28036871	71.4937	A2 vs A1
A01	28027871	28037871	49.2199	A2 vs A1
A01	28028871	28038871	61.8152	A2 vs A1
A01	28440871	28450871	32.1095	A2 vs A1
A01	28443871	28453871	35.8402	A2 vs A1
A01	28444871	28454871	28.9922	A2 vs A1
A01	28446871	28456871	37.5537	A2 vs A1
A01	28447871	28457871	35.5177	A2 vs A1
A01	28457871	28467871	50.6589	A2 vs A1
A01	30574871	30584871	32.9717	A2 vs A1
A01	30578871	30588871	36.4387	A2 vs A1
A02	1375855	1385855	30.9746	A2 vs A1
A02	1376855	1386855	34.6036	A2 vs A1
A02	1377855	1387855	38.1147	A2 vs A1
A02	1378855	1388855	35.4953	A2 vs A1
A02	1876855	1886855	32.3862	A2 vs A1
A02	3783855	3793855	32.7752	A2 vs A1
A02	3784855	3794855	52.7401	A2 vs A1
A02	3785855	3795855	68.0624	A2 vs A1
A02	3786855	3796855	59.598	A2 vs A1
A02	3795855	3805855	86.1077	A2 vs A1
A02	3796855	3806855	130.283	A2 vs A1
A02	3797855	3807855	113.51	A2 vs A1
A02	3801855	3811855	37.2689	A2 vs A1
A02	3802855	3812855	93.617	A2 vs A1
A02	3803855	3813855	89.5946	A2 vs A1
A02	3804855	3814855	38.5688	A2 vs A1
A02	3807855	3817855	39.2456	A2 vs A1
A02	3808855	3818855	63.0154	A2 vs A1
A02	3809855	3819855	71.8971	A2 vs A1
A02	3810855	3820855	78.6165	A2 vs A1
A02	3811855	3821855	56.2371	A2 vs A1
A02	3812855	3822855	58.2334	A2 vs A1
A02	3813855	3823855	32.8648	A2 vs A1
A02	3814855	3824855	47.5373	A2 vs A1
A02	3823855	3833855	35.7785	A2 vs A1
A02	3984855	3994855	29.2587	A2 vs A1
A02	3990855	4000855	34.1972	A2 vs A1
A02	4431855	4441855	65.9009	A2 vs A1
A02	10565855	10575855	29.1743	A2 vs A1
A02	10566855	10576855	30.8882	A2 vs A1
A02	10567855	10577855	31.1981	A2 vs A1
A02	11357855	11367855	35.3227	A2 vs A1
A02	11358855	11368855	65.4674	A2 vs A1
A02	13156855	13166855	32.1868	A2 vs A1
A02	15426855	15436855	43.1139	A2 vs A1
A02	15427855	15437855	33.8332	A2 vs A1
A02	16718855	16728855	36.183	A2 vs A1
A02	16719855	16729855	61.2861	A2 vs A1
A02	16720855	16730855	58.772	A2 vs A1
A02	16721855	16731855	74.295	A2 vs A1
A02	16722855	16732855	67.459	A2 vs A1
A02	16723855	16733855	43.8488	A2 vs A1
A02	17106855	17116855	53.3186	A2 vs A1
A02	17134855	17144855	42.3618	A2 vs A1
A02	17135855	17145855	33.3947	A2 vs A1
A02	17136855	17146855	51.111	A2 vs A1
A02	17137855	17147855	53.1766	A2 vs A1
A02	17138855	17148855	73.1911	A2 vs A1
A02	17139855	17149855	57.3252	A2 vs A1
A02	17140855	17150855	42.7822	A2 vs A1
A02	17150855	17160855	53.2323	A2 vs A1
A02	17151855	17161855	63.7528	A2 vs A1
A02	17152855	17162855	67.1575	A2 vs A1
A02	17153855	17163855	39.346	A2 vs A1
A02	17161855	17171855	46.808	A2 vs A1
A02	17162855	17172855	44.8307	A2 vs A1
A02	17163855	17173855	36.4998	A2 vs A1
A02	17164855	17174855	46.4053	A2 vs A1
A02	17165855	17175855	80.1019	A2 vs A1
A02	17166855	17176855	72.3536	A2 vs A1
A02	17167855	17177855	44.1372	A2 vs A1
A02	17168855	17178855	45.7116	A2 vs A1
A02	17169855	17179855	48.309	A2 vs A1
A02	17170855	17180855	43.1345	A2 vs A1
A02	17171855	17181855	39.3837	A2 vs A1
A02	17172855	17182855	37.0332	A2 vs A1
A02	17173855	17183855	39.1557	A2 vs A1
A02	17190855	17200855	38.8322	A2 vs A1
A02	17191855	17201855	54.0391	A2 vs A1
A02	17192855	17202855	51.3274	A2 vs A1
A02	17193855	17203855	39.4004	A2 vs A1
A02	17371855	17381855	33.0266	A2 vs A1
A02	17396855	17406855	48.3988	A2 vs A1
A02	17397855	17407855	70.6271	A2 vs A1
A02	17398855	17408855	44.8489	A2 vs A1
A02	17408855	17418855	29.3159	A2 vs A1
A02	17420855	17430855	40.9304	A2 vs A1
A02	17421855	17431855	69.9417	A2 vs A1
A02	17655855	17665855	32.4001	A2 vs A1
A02	17656855	17666855	61.0198	A2 vs A1
A02	17657855	17667855	63.3692	A2 vs A1
A02	17658855	17668855	38.8073	A2 vs A1
A02	17689855	17699855	41.4765	A2 vs A1
A02	17690855	17700855	46.1066	A2 vs A1
A02	17691855	17701855	29.9179	A2 vs A1
A02	20417855	20427855	58.0913	A2 vs A1
A02	20418855	20428855	66.4164	A2 vs A1
A02	20419855	20429855	37.7312	A2 vs A1
A02	20421855	20431855	38.2239	A2 vs A1
A02	20422855	20432855	54.1387	A2 vs A1
A02	20423855	20433855	32.2209	A2 vs A1
A02	21873855	21883855	31.731	A2 vs A1
A02	21874855	21884855	30.9003	A2 vs A1
A02	24630855	24640855	46.8467	A2 vs A1
A02	24631855	24641855	31.1248	A2 vs A1
A02	24635855	24645855	47.3086	A2 vs A1
A02	24652855	24662855	35.8781	A2 vs A1
A02	24653855	24663855	50.0534	A2 vs A1
A02	24654855	24664855	45.189	A2 vs A1
A02	24683855	24693855	39.1321	A2 vs A1
A02	24684855	24694855	45.4957	A2 vs A1
A02	26006855	26016855	33.3197	A2 vs A1
A02	26011855	26021855	31.8406	A2 vs A1
A02	26012855	26022855	43.4059	A2 vs A1
A02	26013855	26023855	49.7092	A2 vs A1
A02	26014855	26024855	52.8953	A2 vs A1
A02	26015855	26025855	50.4697	A2 vs A1
A02	26016855	26026855	40.7979	A2 vs A1
A02	26021855	26031855	30.0707	A2 vs A1
A02	26022855	26032855	43.4901	A2 vs A1
A02	26023855	26033855	42.0339	A2 vs A1
A02	26024855	26034855	51.9171	A2 vs A1
A02	26025855	26035855	72.4224	A2 vs A1
A02	26026855	26036855	53.2523	A2 vs A1
A02	26661855	26671855	31.9359	A2 vs A1
A02	26662855	26672855	37.7813	A2 vs A1
A02	26663855	26673855	38.0574	A2 vs A1
A02	26664855	26674855	31.7357	A2 vs A1
A02	27555855	27565855	37.3677	A2 vs A1
A02	27557855	27567855	38.5965	A2 vs A1
A02	27601855	27611855	38.5863	A2 vs A1
A02	27987855	27997855	39.0411	A2 vs A1
A02	27989855	27999855	32.3989	A2 vs A1
A02	30813855	30823855	40.7319	A2 vs A1
A02	30817855	30827855	36.8482	A2 vs A1
A02	31044855	31054855	32.6923	A2 vs A1
A02	31045855	31055855	34.4037	A2 vs A1
A02	31088855	31098855	37.7212	A2 vs A1
A02	31089855	31099855	32.5026	A2 vs A1
A03	172287	182287	32.3716	A2 vs A1
A03	173287	183287	36.5478	A2 vs A1
A03	174287	184287	36.8373	A2 vs A1
A03	175287	185287	35.8957	A2 vs A1
A03	176287	186287	33.9503	A2 vs A1
A03	177287	187287	31.3963	A2 vs A1
A03	178287	188287	42.371	A2 vs A1
A03	179287	189287	37.9848	A2 vs A1
A03	180287	190287	35.4058	A2 vs A1
A03	280287	290287	29.3947	A2 vs A1
A03	281287	291287	31.1084	A2 vs A1
A03	283287	293287	29.6211	A2 vs A1
A03	436287	446287	29.6523	A2 vs A1
A03	2387287	2397287	37.2292	A2 vs A1
A03	2389287	2399287	30.5104	A2 vs A1
A03	2883287	2893287	30.474	A2 vs A1
A03	2893287	2903287	32.2026	A2 vs A1
A03	2895287	2905287	30.5988	A2 vs A1
A03	5842287	5852287	36.1134	A2 vs A1
A03	5843287	5853287	51.8051	A2 vs A1
A03	7053287	7063287	53.1903	A2 vs A1
A03	7054287	7064287	101.552	A2 vs A1
A03	7055287	7065287	123.058	A2 vs A1
A03	7056287	7066287	123.593	A2 vs A1
A03	7057287	7067287	136.964	A2 vs A1
A03	7058287	7068287	111.863	A2 vs A1
A03	7059287	7069287	45.6396	A2 vs A1
A03	7067287	7077287	105.479	A2 vs A1
A03	7072287	7082287	28.9347	A2 vs A1
A03	7076287	7086287	53.5675	A2 vs A1
A03	7077287	7087287	108.314	A2 vs A1
A03	7078287	7088287	102.575	A2 vs A1
A03	7079287	7089287	39.3024	A2 vs A1
A03	7087287	7097287	41.0318	A2 vs A1
A03	7088287	7098287	64.5616	A2 vs A1
A03	7089287	7099287	30.9959	A2 vs A1
A03	7092287	7102287	44.0507	A2 vs A1
A03	7093287	7103287	56.5856	A2 vs A1
A03	7094287	7104287	37.4335	A2 vs A1
A03	7105287	7115287	55.8847	A2 vs A1
A03	7106287	7116287	72.1778	A2 vs A1
A03	7107287	7117287	46.5735	A2 vs A1
A03	7112287	7122287	29.6309	A2 vs A1
A03	7115287	7125287	40.5614	A2 vs A1
A03	7116287	7126287	54.6396	A2 vs A1
A03	7118287	7128287	127.117	A2 vs A1
A03	7119287	7129287	120.979	A2 vs A1
A03	7120287	7130287	104.91	A2 vs A1
A03	7121287	7131287	80.5392	A2 vs A1
A03	7122287	7132287	70.9318	A2 vs A1
A03	7126287	7136287	49.2587	A2 vs A1
A03	7127287	7137287	68.991	A2 vs A1
A03	7128287	7138287	120.285	A2 vs A1
A03	7129287	7139287	65.9953	A2 vs A1
A03	7130287	7140287	33.6817	A2 vs A1
A03	7167287	7177287	43.0574	A2 vs A1
A03	7168287	7178287	66.6111	A2 vs A1
A03	7169287	7179287	73.5113	A2 vs A1
A03	7170287	7180287	54.832	A2 vs A1
A03	7175287	7185287	34.1168	A2 vs A1
A03	7176287	7186287	52.3568	A2 vs A1
A03	7177287	7187287	88.772	A2 vs A1
A03	7178287	7188287	100.336	A2 vs A1
A03	7179287	7189287	95.6002	A2 vs A1
A03	7180287	7190287	93.5829	A2 vs A1
A03	7181287	7191287	83.6202	A2 vs A1
A03	7182287	7192287	52.9633	A2 vs A1
A03	7183287	7193287	43.8178	A2 vs A1
A03	7184287	7194287	40.437	A2 vs A1
A03	7185287	7195287	31.7406	A2 vs A1
A03	7186287	7196287	37.7595	A2 vs A1
A03	7187287	7197287	33.1654	A2 vs A1
A03	7306287	7316287	29.0114	A2 vs A1
A03	9047287	9057287	46.0599	A2 vs A1
A03	9137287	9147287	33.7058	A2 vs A1
A03	9138287	9148287	47.2178	A2 vs A1
A03	9139287	9149287	39.177	A2 vs A1
A03	10588287	10598287	40.1615	A2 vs A1
A03	10589287	10599287	44.2783	A2 vs A1
A03	10590287	10600287	42.8193	A2 vs A1
A03	10591287	10601287	40.6869	A2 vs A1
A03	10592287	10602287	32.4103	A2 vs A1
A03	10699287	10709287	38.77	A2 vs A1
A03	10704287	10714287	31.2821	A2 vs A1
A03	10722287	10732287	30.2229	A2 vs A1
A03	12716287	12726287	34.1521	A2 vs A1
A03	12717287	12727287	41.8587	A2 vs A1
A03	12718287	12728287	32.3412	A2 vs A1
A03	12721287	12731287	68.2667	A2 vs A1
A03	12722287	12732287	78.2366	A2 vs A1
A03	12723287	12733287	73.2867	A2 vs A1
A03	12731287	12741287	52.9573	A2 vs A1
A03	12732287	12742287	48.3344	A2 vs A1
A03	12746287	12756287	40.8664	A2 vs A1
A03	12747287	12757287	51.859	A2 vs A1
A03	12748287	12758287	53.0524	A2 vs A1
A03	12749287	12759287	55.0658	A2 vs A1
A03	12750287	12760287	59.3372	A2 vs A1
A03	12751287	12761287	55.7722	A2 vs A1
A03	12755287	12765287	30.2824	A2 vs A1
A03	12758287	12768287	45.3934	A2 vs A1
A03	12759287	12769287	67.2976	A2 vs A1
A03	12760287	12770287	58.0323	A2 vs A1
A03	14888287	14898287	29.0206	A2 vs A1
A03	15176287	15186287	28.9132	A2 vs A1
A03	16026287	16036287	28.9257	A2 vs A1
A03	16027287	16037287	33.0906	A2 vs A1
A03	16028287	16038287	36.3867	A2 vs A1
A03	17913287	17923287	37.7817	A2 vs A1
A03	17914287	17924287	50.1184	A2 vs A1
A03	17915287	17925287	83.051	A2 vs A1
A03	17916287	17926287	88.1654	A2 vs A1
A03	17917287	17927287	78.3665	A2 vs A1
A03	17918287	17928287	45.5083	A2 vs A1
A03	17967287	17977287	31.1449	A2 vs A1
A03	17972287	17982287	28.8848	A2 vs A1
A03	17975287	17985287	46.6847	A2 vs A1
A03	17976287	17986287	39.0799	A2 vs A1
A03	17979287	17989287	38.72	A2 vs A1
A03	17980287	17990287	49.5721	A2 vs A1
A03	18837287	18847287	37.4671	A2 vs A1
A03	18838287	18848287	37.3218	A2 vs A1
A03	18839287	18849287	41.0482	A2 vs A1
A03	18840287	18850287	76.7143	A2 vs A1
A03	18841287	18851287	109.528	A2 vs A1
A03	18842287	18852287	109.985	A2 vs A1
A03	18851287	18861287	45.906	A2 vs A1
A03	18852287	18862287	113.226	A2 vs A1
A03	18853287	18863287	64.0507	A2 vs A1
A03	19055287	19065287	30.6436	A2 vs A1
A03	21538287	21548287	35.2787	A2 vs A1
A03	21677287	21687287	35.3714	A2 vs A1
A03	21737287	21747287	32.5018	A2 vs A1
A03	21894287	21904287	31.4695	A2 vs A1
A03	21895287	21905287	36.5038	A2 vs A1
A03	21896287	21906287	49.8811	A2 vs A1
A03	21897287	21907287	60.719	A2 vs A1
A03	21898287	21908287	53.2307	A2 vs A1
A03	21899287	21909287	58.8385	A2 vs A1
A03	21900287	21910287	64.1132	A2 vs A1
A03	21901287	21911287	49.8415	A2 vs A1
A03	22033287	22043287	31.8941	A2 vs A1
A03	22034287	22044287	29.9497	A2 vs A1
A03	22037287	22047287	38.4356	A2 vs A1
A03	23110287	23120287	40.7066	A2 vs A1
A03	23111287	23121287	32.2127	A2 vs A1
A03	23181287	23191287	50.3893	A2 vs A1
A03	23182287	23192287	73.0829	A2 vs A1
A03	23183287	23193287	86.7334	A2 vs A1
A03	23184287	23194287	84.839	A2 vs A1
A03	23185287	23195287	77.2666	A2 vs A1
A03	23186287	23196287	70.0135	A2 vs A1
A03	23187287	23197287	75.5128	A2 vs A1
A03	23188287	23198287	73.3821	A2 vs A1
A03	23189287	23199287	33.8121	A2 vs A1
A03	23199287	23209287	41.4741	A2 vs A1
A03	23200287	23210287	81.94	A2 vs A1
A03	23201287	23211287	64.0354	A2 vs A1
A03	23202287	23212287	34.8056	A2 vs A1
A03	23207287	23217287	62.8155	A2 vs A1
A03	23208287	23218287	47.442	A2 vs A1
A03	23214287	23224287	34.8156	A2 vs A1
A03	25518287	25528287	29.4413	A2 vs A1
A03	25876287	25886287	34.0562	A2 vs A1
A03	25877287	25887287	37.0971	A2 vs A1
A03	25878287	25888287	37.2983	A2 vs A1
A03	26208287	26218287	30.2601	A2 vs A1
A03	26212287	26222287	29.0227	A2 vs A1
A03	26214287	26224287	42.3059	A2 vs A1
A03	26217287	26227287	35.6438	A2 vs A1
A03	26231287	26241287	31.1762	A2 vs A1
A03	26232287	26242287	39.5949	A2 vs A1
A03	26237287	26247287	30.2889	A2 vs A1
A03	26239287	26249287	36.9375	A2 vs A1
A03	26240287	26250287	77.4746	A2 vs A1
A03	26241287	26251287	110.229	A2 vs A1
A03	26242287	26252287	146.014	A2 vs A1
A03	26243287	26253287	174.69	A2 vs A1
A03	26244287	26254287	162.743	A2 vs A1
A03	26245287	26255287	179.443	A2 vs A1
A03	26246287	26256287	166.884	A2 vs A1
A03	26247287	26257287	128.895	A2 vs A1
A03	26248287	26258287	120.881	A2 vs A1
A03	26249287	26259287	43.0589	A2 vs A1
A03	26257287	26267287	35.2256	A2 vs A1
A03	26258287	26268287	76.9639	A2 vs A1
A03	26259287	26269287	63.6639	A2 vs A1
A03	26260287	26270287	86.7519	A2 vs A1
A03	26261287	26271287	62.2759	A2 vs A1
A03	26262287	26272287	72.5145	A2 vs A1
A03	26263287	26273287	74.3478	A2 vs A1
A03	26264287	26274287	74.1739	A2 vs A1
A03	26265287	26275287	31.8771	A2 vs A1
A03	26273287	26283287	80.0512	A2 vs A1
A03	26297287	26307287	39.0552	A2 vs A1
A03	26298287	26308287	32.2906	A2 vs A1
A03	26301287	26311287	30.823	A2 vs A1
A03	26303287	26313287	30.3397	A2 vs A1
A03	26305287	26315287	52.1201	A2 vs A1
A03	26306287	26316287	42.6084	A2 vs A1
A03	26330287	26340287	43.1814	A2 vs A1
A03	26331287	26341287	52.8126	A2 vs A1
A03	26332287	26342287	59.5022	A2 vs A1
A03	26333287	26343287	62.002	A2 vs A1
A03	26334287	26344287	58.2779	A2 vs A1
A03	26335287	26345287	36.0924	A2 vs A1
A03	26338287	26348287	35.6661	A2 vs A1
A03	26340287	26350287	44.2023	A2 vs A1
A03	26349287	26359287	31.84	A2 vs A1
A03	27306287	27316287	34.3567	A2 vs A1
A03	27307287	27317287	34.2711	A2 vs A1
A03	27620287	27630287	33.2415	A2 vs A1
A03	29965287	29975287	34.7715	A2 vs A1
A03	30540287	30550287	31.7785	A2 vs A1
A03	30541287	30551287	31.4557	A2 vs A1
A03	30542287	30552287	30.4238	A2 vs A1
A03	30543287	30553287	30.062	A2 vs A1
A03	30545287	30555287	30.2183	A2 vs A1
A03	30879287	30889287	40.6633	A2 vs A1
A03	31152287	31162287	76.7367	A2 vs A1
A03	31153287	31163287	131.553	A2 vs A1
A03	31154287	31164287	137.622	A2 vs A1
A03	31155287	31165287	75.5766	A2 vs A1
A03	31156287	31166287	51.9839	A2 vs A1
A03	31157287	31167287	95.8906	A2 vs A1
A03	31158287	31168287	57.2176	A2 vs A1
A03	31159287	31169287	45.7907	A2 vs A1
A03	31160287	31170287	117.672	A2 vs A1
A03	31161287	31171287	124.81	A2 vs A1
A03	31162287	31172287	68.8655	A2 vs A1
A03	31165287	31175287	34.3777	A2 vs A1
A03	31170287	31180287	28.9479	A2 vs A1
A03	31931287	31941287	34.8242	A2 vs A1
A03	32171287	32181287	29.8098	A2 vs A1
A03	32174287	32184287	29.8282	A2 vs A1
A03	32253287	32263287	34.4632	A2 vs A1
A03	32254287	32264287	40.5565	A2 vs A1
A03	32255287	32265287	36.9058	A2 vs A1
A03	32256287	32266287	38.2792	A2 vs A1
A03	32271287	32281287	33.8438	A2 vs A1
A03	32272287	32282287	40.3638	A2 vs A1
A03	32273287	32283287	42.5936	A2 vs A1
A03	32274287	32284287	41.5608	A2 vs A1
A03	32275287	32285287	42.5899	A2 vs A1
A03	32276287	32286287	39.5119	A2 vs A1
A03	32277287	32287287	31.9394	A2 vs A1
A03	34513287	34523287	37.1993	A2 vs A1
A03	34514287	34524287	37.7607	A2 vs A1
A03	34523287	34533287	29.0474	A2 vs A1
A03	35057287	35067287	48.5935	A2 vs A1
A03	35059287	35069287	40.5886	A2 vs A1
A03	35060287	35070287	44.4005	A2 vs A1
A03	35061287	35071287	40.8427	A2 vs A1
A03	35062287	35072287	33.3413	A2 vs A1
A03	35603287	35613287	30.2483	A2 vs A1
A03	38140287	38150287	36.5483	A2 vs A1
A03	38141287	38151287	39.1179	A2 vs A1
A03	38142287	38152287	38.0209	A2 vs A1
A03	38143287	38153287	35.5074	A2 vs A1
A03	38144287	38154287	32.8288	A2 vs A1
A03	38145287	38155287	30.359	A2 vs A1
A03	38146287	38156287	29.0613	A2 vs A1
A03	38217287	38227287	64.6026	A2 vs A1
A03	38218287	38228287	64.998	A2 vs A1
A03	38219287	38229287	62.133	A2 vs A1
A03	38220287	38230287	33.0867	A2 vs A1
A04	819885	829885	31.046	A2 vs A1
A04	855885	865885	29.0626	A2 vs A1
A04	856885	866885	36.1098	A2 vs A1
A04	857885	867885	33.225	A2 vs A1
A04	1518885	1528885	32.42	A2 vs A1
A04	1519885	1529885	28.917	A2 vs A1
A04	1526885	1536885	61.4137	A2 vs A1
A04	1527885	1537885	38.8186	A2 vs A1
A04	12757885	12767885	28.9097	A2 vs A1
A04	12758885	12768885	34.1085	A2 vs A1
A04	12759885	12769885	37.6964	A2 vs A1
A04	12760885	12770885	42.9132	A2 vs A1
A04	12761885	12771885	43.6362	A2 vs A1
A04	12762885	12772885	46.8836	A2 vs A1
A04	12763885	12773885	46.7953	A2 vs A1
A04	12764885	12774885	49.7201	A2 vs A1
A04	12765885	12775885	50.2262	A2 vs A1
A04	12766885	12776885	49.9914	A2 vs A1
A04	12767885	12777885	49.0331	A2 vs A1
A04	12768885	12778885	44.488	A2 vs A1
A04	12769885	12779885	40.7687	A2 vs A1
A04	12770885	12780885	35.0015	A2 vs A1
A04	12774885	12784885	31.2884	A2 vs A1
A04	12775885	12785885	30.106	A2 vs A1
A04	13168885	13178885	37.5577	A2 vs A1
A04	13169885	13179885	68.5231	A2 vs A1
A04	13170885	13180885	75.1019	A2 vs A1
A04	13171885	13181885	86.0404	A2 vs A1
A04	13172885	13182885	104.216	A2 vs A1
A04	13173885	13183885	110.211	A2 vs A1
A04	13174885	13184885	71.7813	A2 vs A1
A04	13176885	13186885	55.9749	A2 vs A1
A04	13178885	13188885	41.8892	A2 vs A1
A04	13179885	13189885	54.9752	A2 vs A1
A04	13180885	13190885	50.2725	A2 vs A1
A04	13181885	13191885	59.2115	A2 vs A1
A04	13182885	13192885	50.5273	A2 vs A1
A04	13183885	13193885	29.816	A2 vs A1
A04	13982885	13992885	30.0635	A2 vs A1
A04	13983885	13993885	36.214	A2 vs A1
A04	14043885	14053885	28.8889	A2 vs A1
A04	14149885	14159885	38.8759	A2 vs A1
A04	14192885	14202885	32.6912	A2 vs A1
A04	14755885	14765885	32.9326	A2 vs A1
A04	14756885	14766885	38.4286	A2 vs A1
A04	14757885	14767885	44.6985	A2 vs A1
A04	14758885	14768885	52.7285	A2 vs A1
A04	14759885	14769885	51.2053	A2 vs A1
A04	14760885	14770885	40.4316	A2 vs A1
A04	14761885	14771885	34.7274	A2 vs A1
A04	14850885	14860885	41.4651	A2 vs A1
A04	14862885	14872885	47.1796	A2 vs A1
A04	14863885	14873885	87.2011	A2 vs A1
A04	14864885	14874885	123.551	A2 vs A1
A04	14865885	14875885	115.372	A2 vs A1
A04	14866885	14876885	83.9048	A2 vs A1
A04	14867885	14877885	51.8416	A2 vs A1
A04	14868885	14878885	33.5969	A2 vs A1
A04	16802885	16812885	29.8691	A2 vs A1
A04	18783885	18793885	30.8277	A2 vs A1
A04	18785885	18795885	29.4214	A2 vs A1
A04	19022885	19032885	57.7303	A2 vs A1
A04	19023885	19033885	78.6569	A2 vs A1
A04	19128885	19138885	39.6661	A2 vs A1
A04	19129885	19139885	49.1807	A2 vs A1
A04	19130885	19140885	58.5731	A2 vs A1
A04	19131885	19141885	59.8027	A2 vs A1
A04	19132885	19142885	58.1237	A2 vs A1
A04	19133885	19143885	54.7315	A2 vs A1
A04	19134885	19144885	50.2232	A2 vs A1
A04	19135885	19145885	45.5036	A2 vs A1
A04	19136885	19146885	38.1224	A2 vs A1
A04	19137885	19147885	32.3865	A2 vs A1
A04	19150885	19160885	33.1029	A2 vs A1
A04	19151885	19161885	33.732	A2 vs A1
A04	19488885	19498885	35.547	A2 vs A1
A04	19489885	19499885	31.1537	A2 vs A1
A04	22006885	22016885	50.6997	A2 vs A1
A04	22007885	22017885	56.1919	A2 vs A1
A04	22008885	22018885	49.7819	A2 vs A1
A04	24000885	24010885	33.1585	A2 vs A1
A04	24001885	24011885	37.7195	A2 vs A1
A04	24002885	24012885	30.0867	A2 vs A1
A04	24100885	24110885	35.1842	A2 vs A1
A04	24101885	24111885	38.3855	A2 vs A1
A04	24102885	24112885	36.8461	A2 vs A1
A04	24103885	24113885	35.4201	A2 vs A1
A04	24104885	24114885	34.3962	A2 vs A1
A04	26511885	26521885	32.4134	A2 vs A1
A04	26512885	26522885	29.4853	A2 vs A1
A05	286245	296245	33.1338	A2 vs A1
A05	289245	299245	46.351	A2 vs A1
A05	290245	300245	45.9002	A2 vs A1
A05	293245	303245	43.7433	A2 vs A1
A05	294245	304245	40.4498	A2 vs A1
A05	295245	305245	31.0848	A2 vs A1
A05	315245	325245	39.3089	A2 vs A1
A05	316245	326245	37.9102	A2 vs A1
A05	317245	327245	30.7889	A2 vs A1
A05	1170245	1180245	32.5701	A2 vs A1
A05	1171245	1181245	31.821	A2 vs A1
A05	4596245	4606245	30.2989	A2 vs A1
A05	4600245	4610245	29.8095	A2 vs A1
A05	4719245	4729245	34.6074	A2 vs A1
A05	4720245	4730245	85.5021	A2 vs A1
A05	4721245	4731245	94.1508	A2 vs A1
A05	4722245	4732245	30.0187	A2 vs A1
A05	4723245	4733245	63.6241	A2 vs A1
A05	4724245	4734245	105.95	A2 vs A1
A05	4725245	4735245	80.2227	A2 vs A1
A05	4726245	4736245	65.0135	A2 vs A1
A05	4727245	4737245	43.9329	A2 vs A1
A05	4755245	4765245	43.9794	A2 vs A1
A05	4756245	4766245	69.6803	A2 vs A1
A05	4757245	4767245	99.2782	A2 vs A1
A05	4758245	4768245	151.311	A2 vs A1
A05	4759245	4769245	200.817	A2 vs A1
A05	4760245	4770245	108.876	A2 vs A1
A05	4761245	4771245	224.986	A2 vs A1
A05	4762245	4772245	275.753	A2 vs A1
A05	4763245	4773245	310.46	A2 vs A1
A05	4764245	4774245	353.321	A2 vs A1
A05	4765245	4775245	399.439	A2 vs A1
A05	4766245	4776245	411.084	A2 vs A1
A05	4767245	4777245	394.611	A2 vs A1
A05	4768245	4778245	355.296	A2 vs A1
A05	4769245	4779245	315.936	A2 vs A1
A05	4770245	4780245	279.388	A2 vs A1
A05	4771245	4781245	236.03	A2 vs A1
A05	4772245	4782245	207.179	A2 vs A1
A05	4773245	4783245	182.275	A2 vs A1
A05	4774245	4784245	161.511	A2 vs A1
A05	4775245	4785245	148.388	A2 vs A1
A05	4776245	4786245	138.776	A2 vs A1
A05	4777245	4787245	128.752	A2 vs A1
A05	4778245	4788245	132.248	A2 vs A1
A05	4779245	4789245	140.043	A2 vs A1
A05	4780245	4790245	159.13	A2 vs A1
A05	4781245	4791245	176.182	A2 vs A1
A05	4782245	4792245	178.187	A2 vs A1
A05	4783245	4793245	166.596	A2 vs A1
A05	4784245	4794245	156.821	A2 vs A1
A05	4785245	4795245	158.872	A2 vs A1
A05	4786245	4796245	148.627	A2 vs A1
A05	4787245	4797245	129.338	A2 vs A1
A05	4788245	4798245	117.709	A2 vs A1
A05	4789245	4799245	79.5852	A2 vs A1
A05	4790245	4800245	76.517	A2 vs A1
A05	4791245	4801245	47.9869	A2 vs A1
A05	4792245	4802245	36.7738	A2 vs A1
A05	4909245	4919245	31.9062	A2 vs A1
A05	4910245	4920245	40.3932	A2 vs A1
A05	4933245	4943245	41.1937	A2 vs A1
A05	5226245	5236245	61.6842	A2 vs A1
A05	5227245	5237245	45.578	A2 vs A1
A05	5228245	5238245	44.0084	A2 vs A1
A05	5229245	5239245	52.0564	A2 vs A1
A05	5230245	5240245	30.5318	A2 vs A1
A05	5298245	5308245	38.8189	A2 vs A1
A05	5299245	5309245	42.7606	A2 vs A1
A05	5300245	5310245	52.7082	A2 vs A1
A05	5301245	5311245	48.3675	A2 vs A1
A05	5302245	5312245	46.3377	A2 vs A1
A05	5303245	5313245	54.7999	A2 vs A1
A05	5304245	5314245	35.5359	A2 vs A1
A05	5307245	5317245	43.8044	A2 vs A1
A05	5308245	5318245	61.9824	A2 vs A1
A05	5309245	5319245	68.5263	A2 vs A1
A05	5310245	5320245	71.0933	A2 vs A1
A05	5311245	5321245	32.3661	A2 vs A1
A05	5318245	5328245	53.5228	A2 vs A1
A05	5323245	5333245	41.9527	A2 vs A1
A05	5324245	5334245	38.6038	A2 vs A1
A05	5475245	5485245	31.1007	A2 vs A1
A05	5477245	5487245	33.0818	A2 vs A1
A05	5479245	5489245	47.9841	A2 vs A1
A05	5486245	5496245	65.8017	A2 vs A1
A05	5487245	5497245	113.165	A2 vs A1
A05	5488245	5498245	92.0751	A2 vs A1
A05	5489245	5499245	57.9667	A2 vs A1
A05	5490245	5500245	33.5667	A2 vs A1
A05	5505245	5515245	34.5196	A2 vs A1
A05	5506245	5516245	39.8718	A2 vs A1
A05	5507245	5517245	30.3196	A2 vs A1
A05	5511245	5521245	47.3242	A2 vs A1
A05	5512245	5522245	53.7997	A2 vs A1
A05	5513245	5523245	49.815	A2 vs A1
A05	5514245	5524245	37.2158	A2 vs A1
A05	5592245	5602245	46.2137	A2 vs A1
A05	5593245	5603245	103.458	A2 vs A1
A05	5594245	5604245	128.088	A2 vs A1
A05	5595245	5605245	112.87	A2 vs A1
A05	5596245	5606245	38.6719	A2 vs A1
A05	5597245	5607245	118.131	A2 vs A1
A05	5598245	5608245	88.2488	A2 vs A1
A05	5599245	5609245	35.1409	A2 vs A1
A05	5605245	5615245	31.8428	A2 vs A1
A05	5608245	5618245	53.6475	A2 vs A1
A05	5609245	5619245	61.1479	A2 vs A1
A05	5613245	5623245	34.7788	A2 vs A1
A05	5980245	5990245	36.7827	A2 vs A1
A05	5981245	5991245	43.6579	A2 vs A1
A05	5982245	5992245	39.9248	A2 vs A1
A05	5991245	6001245	33.1718	A2 vs A1
A05	5992245	6002245	38.2363	A2 vs A1
A05	5993245	6003245	41.6745	A2 vs A1
A05	5994245	6004245	37.9682	A2 vs A1
A05	6003245	6013245	34.3605	A2 vs A1
A05	6004245	6014245	31.8991	A2 vs A1
A05	6008245	6018245	45.3575	A2 vs A1
A05	6009245	6019245	54.605	A2 vs A1
A05	6010245	6020245	56.9938	A2 vs A1
A05	6011245	6021245	55.2867	A2 vs A1
A05	6012245	6022245	57.0986	A2 vs A1
A05	6013245	6023245	53.9394	A2 vs A1
A05	6014245	6024245	37.6487	A2 vs A1
A05	6023245	6033245	33.3851	A2 vs A1
A05	6295245	6305245	47.2482	A2 vs A1
A05	6296245	6306245	40.286	A2 vs A1
A05	6457245	6467245	51.1493	A2 vs A1
A05	6458245	6468245	59.2743	A2 vs A1
A05	6459245	6469245	51.6447	A2 vs A1
A05	6460245	6470245	51.5125	A2 vs A1
A05	6461245	6471245	45.7909	A2 vs A1
A05	6462245	6472245	52.324	A2 vs A1
A05	6463245	6473245	71.6125	A2 vs A1
A05	6464245	6474245	94.9753	A2 vs A1
A05	6465245	6475245	122.027	A2 vs A1
A05	6466245	6476245	101.155	A2 vs A1
A05	6467245	6477245	84.3197	A2 vs A1
A05	6468245	6478245	68.8354	A2 vs A1
A05	6472245	6482245	35.9855	A2 vs A1
A05	6476245	6486245	29.0563	A2 vs A1
A05	6477245	6487245	57.2971	A2 vs A1
A05	6478245	6488245	60.0733	A2 vs A1
A05	6479245	6489245	68.5438	A2 vs A1
A05	6480245	6490245	32.4944	A2 vs A1
A05	6482245	6492245	42.4742	A2 vs A1
A05	6483245	6493245	28.9069	A2 vs A1
A05	6484245	6494245	68.0474	A2 vs A1
A05	6485245	6495245	32.4779	A2 vs A1
A05	6486245	6496245	33.14	A2 vs A1
A05	6487245	6497245	30.2608	A2 vs A1
A05	6488245	6498245	40.6404	A2 vs A1
A05	6543245	6553245	32.7373	A2 vs A1
A05	6544245	6554245	36.2162	A2 vs A1
A05	6656245	6666245	32.0676	A2 vs A1
A05	6657245	6667245	49.0619	A2 vs A1
A05	6658245	6668245	58.9073	A2 vs A1
A05	6659245	6669245	62.2978	A2 vs A1
A05	6660245	6670245	54.2958	A2 vs A1
A05	6661245	6671245	58.7004	A2 vs A1
A05	6662245	6672245	50.3499	A2 vs A1
A05	6663245	6673245	42.7868	A2 vs A1
A05	7575245	7585245	35.434	A2 vs A1
A05	7618245	7628245	43.4795	A2 vs A1
A05	7744245	7754245	31.0007	A2 vs A1
A05	9234245	9244245	30.3359	A2 vs A1
A05	9235245	9245245	31.0516	A2 vs A1
A05	9243245	9253245	37.3984	A2 vs A1
A05	9244245	9254245	46.1647	A2 vs A1
A05	9245245	9255245	47.3529	A2 vs A1
A05	9246245	9256245	48.8166	A2 vs A1
A05	9247245	9257245	48.7901	A2 vs A1
A05	9248245	9258245	44.3424	A2 vs A1
A05	9249245	9259245	42.3803	A2 vs A1
A05	9250245	9260245	33.2498	A2 vs A1
A05	9261245	9271245	29.7308	A2 vs A1
A05	9262245	9272245	28.883	A2 vs A1
A05	9269245	9279245	32.8551	A2 vs A1
A05	9270245	9280245	32.4484	A2 vs A1
A05	9271245	9281245	33.4666	A2 vs A1
A05	9272245	9282245	32.682	A2 vs A1
A05	9273245	9283245	29.5817	A2 vs A1
A05	9317245	9327245	32.4052	A2 vs A1
A05	9318245	9328245	33.1904	A2 vs A1
A05	9319245	9329245	32.5795	A2 vs A1
A05	9320245	9330245	31.4485	A2 vs A1
A05	9321245	9331245	31.3942	A2 vs A1
A05	9322245	9332245	30.9713	A2 vs A1
A05	9323245	9333245	31.0448	A2 vs A1
A05	9760245	9770245	33.7621	A2 vs A1
A05	9765245	9775245	39.712	A2 vs A1
A05	9766245	9776245	87.119	A2 vs A1
A05	9767245	9777245	78.7646	A2 vs A1
A05	9768245	9778245	69.2845	A2 vs A1
A05	9769245	9779245	80.8717	A2 vs A1
A05	9770245	9780245	58.9328	A2 vs A1
A05	9780245	9790245	53.1317	A2 vs A1
A05	9781245	9791245	96.4148	A2 vs A1
A05	9782245	9792245	97.6196	A2 vs A1
A05	9783245	9793245	63.4914	A2 vs A1
A05	9802245	9812245	48.7784	A2 vs A1
A05	9811245	9821245	37.5014	A2 vs A1
A05	9812245	9822245	63.2912	A2 vs A1
A05	9813245	9823245	66.4093	A2 vs A1
A05	9814245	9824245	65.6827	A2 vs A1
A05	9815245	9825245	52.366	A2 vs A1
A05	9825245	9835245	35.7715	A2 vs A1
A05	9826245	9836245	33.5287	A2 vs A1
A05	10395245	10405245	45.1026	A2 vs A1
A05	10396245	10406245	61.2186	A2 vs A1
A05	10397245	10407245	48.666	A2 vs A1
A05	10400245	10410245	45.1209	A2 vs A1
A05	10401245	10411245	52.3939	A2 vs A1
A05	10402245	10412245	59.2562	A2 vs A1
A05	10403245	10413245	61.6276	A2 vs A1
A05	10404245	10414245	57.7122	A2 vs A1
A05	10405245	10415245	52.0159	A2 vs A1
A05	10406245	10416245	45.9534	A2 vs A1
A05	10407245	10417245	40.1459	A2 vs A1
A05	10408245	10418245	34.1616	A2 vs A1
A05	11911245	11921245	70.3615	A2 vs A1
A05	11912245	11922245	64.3164	A2 vs A1
A05	11913245	11923245	57.4261	A2 vs A1
A05	11914245	11924245	61.5604	A2 vs A1
A05	11915245	11925245	45.5381	A2 vs A1
A05	11916245	11926245	132.072	A2 vs A1
A05	11917245	11927245	139.312	A2 vs A1
A05	11918245	11928245	92.8501	A2 vs A1
A05	11920245	11930245	48.6725	A2 vs A1
A05	11921245	11931245	57.6636	A2 vs A1
A05	11924245	11934245	43.1711	A2 vs A1
A05	11925245	11935245	44.1289	A2 vs A1
A05	11926245	11936245	56.5533	A2 vs A1
A05	11928245	11938245	38.8956	A2 vs A1
A05	11929245	11939245	31.1695	A2 vs A1
A05	12359245	12369245	41.3491	A2 vs A1
A05	12360245	12370245	39.9036	A2 vs A1
A05	12361245	12371245	31.2231	A2 vs A1
A05	12363245	12373245	46.7199	A2 vs A1
A05	12364245	12374245	44.8515	A2 vs A1
A05	12365245	12375245	40.3221	A2 vs A1
A05	12531245	12541245	48.9563	A2 vs A1
A05	12532245	12542245	65.8296	A2 vs A1
A05	12533245	12543245	69.8837	A2 vs A1
A05	12534245	12544245	48.638	A2 vs A1
A05	12536245	12546245	31.7036	A2 vs A1
A05	12538245	12548245	64.022	A2 vs A1
A05	12539245	12549245	61.7144	A2 vs A1
A05	12540245	12550245	31.9959	A2 vs A1
A05	12996245	13006245	36.1403	A2 vs A1
A05	12997245	13007245	55.2429	A2 vs A1
A05	12998245	13008245	65.168	A2 vs A1
A05	12999245	13009245	69.784	A2 vs A1
A05	13000245	13010245	72.2977	A2 vs A1
A05	13001245	13011245	72.6184	A2 vs A1
A05	13002245	13012245	70.4109	A2 vs A1
A05	13003245	13013245	52.2414	A2 vs A1
A05	13004245	13014245	37.8088	A2 vs A1
A05	13005245	13015245	64.1578	A2 vs A1
A05	13006245	13016245	33.2325	A2 vs A1
A05	13011245	13021245	35.4872	A2 vs A1
A05	13012245	13022245	39.1315	A2 vs A1
A05	13013245	13023245	39.0651	A2 vs A1
A05	13014245	13024245	35.6359	A2 vs A1
A05	13019245	13029245	41.6031	A2 vs A1
A05	13020245	13030245	52.7936	A2 vs A1
A05	13021245	13031245	59.5919	A2 vs A1
A05	13022245	13032245	58.9276	A2 vs A1
A05	13023245	13033245	52.8492	A2 vs A1
A05	13024245	13034245	47.6617	A2 vs A1
A05	13025245	13035245	39.3785	A2 vs A1
A05	13026245	13036245	31.5775	A2 vs A1
A05	22239245	22249245	58.557	A2 vs A1
A05	22242245	22252245	47.9992	A2 vs A1
A05	22243245	22253245	48.5332	A2 vs A1
A05	22244245	22254245	36.7277	A2 vs A1
A05	22245245	22255245	36.2835	A2 vs A1
A05	22246245	22256245	33.6244	A2 vs A1
A05	22522245	22532245	34.3879	A2 vs A1
A05	22523245	22533245	39.8796	A2 vs A1
A05	22524245	22534245	41.9522	A2 vs A1
A05	22525245	22535245	42.4082	A2 vs A1
A05	22526245	22536245	39.8841	A2 vs A1
A05	22527245	22537245	36.9087	A2 vs A1
A05	22528245	22538245	30.9371	A2 vs A1
A05	22529245	22539245	31.2029	A2 vs A1
A05	22530245	22540245	32.4853	A2 vs A1
A05	22531245	22541245	35.329	A2 vs A1
A05	22532245	22542245	37.7856	A2 vs A1
A05	22533245	22543245	38.7036	A2 vs A1
A05	22534245	22544245	37.238	A2 vs A1
A05	26370245	26380245	28.8833	A2 vs A1
A05	26371245	26381245	35.2766	A2 vs A1
A05	26372245	26382245	41.112	A2 vs A1
A05	26373245	26383245	46.2367	A2 vs A1
A05	26374245	26384245	48.9244	A2 vs A1
A05	26375245	26385245	49.4119	A2 vs A1
A05	26376245	26386245	46.7037	A2 vs A1
A05	26377245	26387245	40.0574	A2 vs A1
A05	26378245	26388245	29.5603	A2 vs A1
A05	26384245	26394245	41.4484	A2 vs A1
A05	26385245	26395245	55.3103	A2 vs A1
A05	26386245	26396245	52.9182	A2 vs A1
A05	26387245	26397245	40.2763	A2 vs A1
A05	26391245	26401245	52.2508	A2 vs A1
A05	26392245	26402245	62.9848	A2 vs A1
A05	26393245	26403245	62.6887	A2 vs A1
A05	26394245	26404245	30.0644	A2 vs A1
A05	26395245	26405245	31.5848	A2 vs A1
A05	26396245	26406245	46.2738	A2 vs A1
A05	26397245	26407245	40.3784	A2 vs A1
A05	26398245	26408245	33.0056	A2 vs A1
A05	26457245	26467245	32.6905	A2 vs A1
A05	26458245	26468245	51.9431	A2 vs A1
A05	26459245	26469245	65.0089	A2 vs A1
A05	26460245	26470245	46.4334	A2 vs A1
A05	26461245	26471245	52.8618	A2 vs A1
A05	26462245	26472245	45.5996	A2 vs A1
A05	26463245	26473245	37.4578	A2 vs A1
A05	29435245	29445245	29.0871	A2 vs A1
A05	29436245	29446245	31.4971	A2 vs A1
A05	29437245	29447245	33.1904	A2 vs A1
A05	29438245	29448245	31.8618	A2 vs A1
A05	29441245	29451245	35.3033	A2 vs A1
A05	32417245	32427245	37.9633	A2 vs A1
A05	32418245	32428245	45.1603	A2 vs A1
A05	32419245	32429245	49.3504	A2 vs A1
A05	32420245	32430245	47.0299	A2 vs A1
A05	32423245	32433245	33.1655	A2 vs A1
A05	32837245	32847245	32.8711	A2 vs A1
A05	32838245	32848245	46.0592	A2 vs A1
A05	32839245	32849245	82.385	A2 vs A1
A05	32840245	32850245	93.2389	A2 vs A1
A05	32841245	32851245	85.0992	A2 vs A1
A05	32845245	32855245	33.7598	A2 vs A1
A05	32851245	32861245	52.1443	A2 vs A1
A05	32852245	32862245	43.5856	A2 vs A1
A05	32858245	32868245	38.9946	A2 vs A1
A05	32861245	32871245	44.1583	A2 vs A1
A05	32864245	32874245	30.0176	A2 vs A1
A05	32868245	32878245	68.496	A2 vs A1
A05	32869245	32879245	98.7815	A2 vs A1
A05	32870245	32880245	91.0996	A2 vs A1
A05	32871245	32881245	64.8144	A2 vs A1
A05	32878245	32888245	49.5842	A2 vs A1
A05	32881245	32891245	53.6249	A2 vs A1
A05	33672245	33682245	48.6344	A2 vs A1
A05	33673245	33683245	67.8223	A2 vs A1
A05	36916245	36926245	30.935	A2 vs A1
A05	37364245	37374245	46.9177	A2 vs A1
A05	37365245	37375245	48.8085	A2 vs A1
A05	37372245	37382245	32.6085	A2 vs A1
A05	37373245	37383245	39.2973	A2 vs A1
A05	37374245	37384245	35.4785	A2 vs A1
A05	37375245	37385245	39.861	A2 vs A1
A05	37379245	37389245	45.1052	A2 vs A1
A05	37380245	37390245	59.0611	A2 vs A1
A05	37381245	37391245	43.4069	A2 vs A1
A05	37383245	37393245	39.085	A2 vs A1
A05	38776245	38786245	33.5247	A2 vs A1
A05	40291245	40301245	35.2459	A2 vs A1
A05	40292245	40302245	44.2204	A2 vs A1
A05	40293245	40303245	45.9643	A2 vs A1
A05	40294245	40304245	41.3151	A2 vs A1
A05	40295245	40305245	40.5158	A2 vs A1
A05	40296245	40306245	32.0759	A2 vs A1
A06	178591	188591	29.5854	A2 vs A1
A06	179591	189591	43.192	A2 vs A1
A06	180591	190591	41.8432	A2 vs A1
A06	182591	192591	30.1492	A2 vs A1
A06	184591	194591	29.7096	A2 vs A1
A06	187591	197591	28.9371	A2 vs A1
A06	203591	213591	55.6805	A2 vs A1
A06	204591	214591	48.9672	A2 vs A1
A06	318591	328591	28.9912	A2 vs A1
A06	2645591	2655591	34.8914	A2 vs A1
A06	3341591	3351591	30.0627	A2 vs A1
A06	3352591	3362591	33.1791	A2 vs A1
A06	3354591	3364591	30.6049	A2 vs A1
A06	3377591	3387591	36.7967	A2 vs A1
A06	3380591	3390591	45.8739	A2 vs A1
A06	3381591	3391591	31.598	A2 vs A1
A06	3383591	3393591	50.4012	A2 vs A1
A06	3384591	3394591	38.1871	A2 vs A1
A06	4153591	4163591	36.1893	A2 vs A1
A06	4170591	4180591	40.7562	A2 vs A1
A06	4173591	4183591	35.791	A2 vs A1
A06	4371591	4381591	38.7482	A2 vs A1
A06	4372591	4382591	42.3438	A2 vs A1
A06	5515591	5525591	37.9429	A2 vs A1
A06	5516591	5526591	30.2428	A2 vs A1
A06	5521591	5531591	48.5981	A2 vs A1
A06	5522591	5532591	75.7168	A2 vs A1
A06	5523591	5533591	80.6313	A2 vs A1
A06	5524591	5534591	75.4578	A2 vs A1
A06	5536591	5546591	33.1113	A2 vs A1
A06	5537591	5547591	54.5888	A2 vs A1
A06	5538591	5548591	66.0721	A2 vs A1
A06	5539591	5549591	71.7844	A2 vs A1
A06	5540591	5550591	69.0006	A2 vs A1
A06	5541591	5551591	63.8504	A2 vs A1
A06	5542591	5552591	53.6394	A2 vs A1
A06	5548591	5558591	43.6998	A2 vs A1
A06	5549591	5559591	54.1876	A2 vs A1
A06	5550591	5560591	64.4307	A2 vs A1
A06	5551591	5561591	69.54	A2 vs A1
A06	5552591	5562591	60.6256	A2 vs A1
A06	5553591	5563591	35.2629	A2 vs A1
A06	5554591	5564591	36.4747	A2 vs A1
A06	5759591	5769591	35.4211	A2 vs A1
A06	5760591	5770591	65.2721	A2 vs A1
A06	5761591	5771591	38.7672	A2 vs A1
A06	5762591	5772591	30.3419	A2 vs A1
A06	5763591	5773591	39.3785	A2 vs A1
A06	5765591	5775591	59.355	A2 vs A1
A06	5766591	5776591	78.8757	A2 vs A1
A06	5767591	5777591	86.9159	A2 vs A1
A06	5768591	5778591	80.6824	A2 vs A1
A06	5769591	5779591	77.8675	A2 vs A1
A06	5770591	5780591	65.8574	A2 vs A1
A06	5771591	5781591	31.5339	A2 vs A1
A06	5774591	5784591	37.917	A2 vs A1
A06	5775591	5785591	29.3541	A2 vs A1
A06	5992591	6002591	30.6162	A2 vs A1
A06	5993591	6003591	32.7816	A2 vs A1
A06	5998591	6008591	29.0762	A2 vs A1
A06	6849591	6859591	28.9852	A2 vs A1
A06	6852591	6862591	30.2228	A2 vs A1
A06	6854591	6864591	36.9286	A2 vs A1
A06	6862591	6872591	85.2237	A2 vs A1
A06	6863591	6873591	36.179	A2 vs A1
A06	6867591	6877591	35.8382	A2 vs A1
A06	6869591	6879591	33.6261	A2 vs A1
A06	6870591	6880591	90.1146	A2 vs A1
A06	6871591	6881591	84.74	A2 vs A1
A06	6872591	6882591	59.4829	A2 vs A1
A06	6950591	6960591	34.0483	A2 vs A1
A06	6951591	6961591	38.7058	A2 vs A1
A06	8890591	8900591	36.1355	A2 vs A1
A06	9139591	9149591	32.8117	A2 vs A1
A06	9151591	9161591	47.4822	A2 vs A1
A06	9152591	9162591	40.1502	A2 vs A1
A06	9163591	9173591	34.788	A2 vs A1
A06	9164591	9174591	47.8277	A2 vs A1
A06	9165591	9175591	34.6985	A2 vs A1
A06	9692591	9702591	29.3435	A2 vs A1
A06	9695591	9705591	34.4534	A2 vs A1
A06	9699591	9709591	34.7685	A2 vs A1
A06	9700591	9710591	59.4899	A2 vs A1
A06	9701591	9711591	57.3562	A2 vs A1
A06	9702591	9712591	51.6485	A2 vs A1
A06	9703591	9713591	44.4167	A2 vs A1
A06	9704591	9714591	56.4119	A2 vs A1
A06	9705591	9715591	29.0209	A2 vs A1
A06	11017591	11027591	32.4663	A2 vs A1
A06	11025591	11035591	33.572	A2 vs A1
A06	11026591	11036591	66.9315	A2 vs A1
A06	11027591	11037591	70.2228	A2 vs A1
A06	11028591	11038591	65.677	A2 vs A1
A06	11029591	11039591	37.8647	A2 vs A1
A06	12426591	12436591	29.9022	A2 vs A1
A06	12450591	12460591	48.1246	A2 vs A1
A06	13109591	13119591	30.8474	A2 vs A1
A06	13117591	13127591	29.15	A2 vs A1
A06	14345591	14355591	36.4869	A2 vs A1
A06	14347591	14357591	35.1067	A2 vs A1
A06	14348591	14358591	35.3417	A2 vs A1
A06	14685591	14695591	36.9418	A2 vs A1
A06	20589591	20599591	30.8927	A2 vs A1
A06	20590591	20600591	33.1288	A2 vs A1
A06	20972591	20982591	39.5819	A2 vs A1
A06	20973591	20983591	51.6191	A2 vs A1
A06	20974591	20984591	54.3641	A2 vs A1
A06	20975591	20985591	51.4976	A2 vs A1
A06	20976591	20986591	37.7169	A2 vs A1
A06	20983591	20993591	40.8346	A2 vs A1
A06	20984591	20994591	49.4252	A2 vs A1
A06	20999591	21009591	35.2481	A2 vs A1
A06	21003591	21013591	39.9379	A2 vs A1
A06	21004591	21014591	93.7912	A2 vs A1
A06	21005591	21015591	97.4497	A2 vs A1
A06	21006591	21016591	83.5769	A2 vs A1
A06	21007591	21017591	55.7761	A2 vs A1
A06	21025591	21035591	34.1836	A2 vs A1
A06	21026591	21036591	32.3304	A2 vs A1
A06	21027591	21037591	29.3237	A2 vs A1
A06	21416591	21426591	45.4014	A2 vs A1
A06	21417591	21427591	68.8366	A2 vs A1
A06	21418591	21428591	67.5937	A2 vs A1
A06	21419591	21429591	58.3609	A2 vs A1
A06	21420591	21430591	42.2936	A2 vs A1
A06	21479591	21489591	36.6949	A2 vs A1
A06	21480591	21490591	37.2641	A2 vs A1
A06	21481591	21491591	38.3461	A2 vs A1
A06	21482591	21492591	36.843	A2 vs A1
A06	21483591	21493591	29.2139	A2 vs A1
A06	22227591	22237591	33.0903	A2 vs A1
A06	22275591	22285591	39.4447	A2 vs A1
A06	22276591	22286591	31.9166	A2 vs A1
A06	22353591	22363591	42.0036	A2 vs A1
A06	22354591	22364591	53.1991	A2 vs A1
A06	22355591	22365591	54.3111	A2 vs A1
A06	22356591	22366591	54.1989	A2 vs A1
A06	22357591	22367591	54.105	A2 vs A1
A06	22358591	22368591	54.2097	A2 vs A1
A06	22359591	22369591	53.3224	A2 vs A1
A06	22360591	22370591	31.3983	A2 vs A1
A06	22367591	22377591	33.7592	A2 vs A1
A06	22406591	22416591	34.8254	A2 vs A1
A06	22407591	22417591	33.258	A2 vs A1
A06	22458591	22468591	61.2911	A2 vs A1
A06	22459591	22469591	80.0166	A2 vs A1
A06	22461591	22471591	32.695	A2 vs A1
A06	22479591	22489591	29.841	A2 vs A1
A06	22480591	22490591	32.0276	A2 vs A1
A06	22514591	22524591	73.9325	A2 vs A1
A06	22515591	22525591	102.404	A2 vs A1
A06	22516591	22526591	62.2805	A2 vs A1
A06	22528591	22538591	30.4003	A2 vs A1
A06	22529591	22539591	31.7154	A2 vs A1
A06	22549591	22559591	35.6275	A2 vs A1
A06	22550591	22560591	38.5769	A2 vs A1
A06	22775591	22785591	33.043	A2 vs A1
A06	22776591	22786591	40.5761	A2 vs A1
A06	22818591	22828591	32.8872	A2 vs A1
A06	22829591	22839591	41.1543	A2 vs A1
A06	22830591	22840591	63.5329	A2 vs A1
A06	22831591	22841591	61.7289	A2 vs A1
A06	22832591	22842591	51.6253	A2 vs A1
A06	22833591	22843591	39.8717	A2 vs A1
A06	22884591	22894591	29.7507	A2 vs A1
A06	22896591	22906591	40.6064	A2 vs A1
A06	22897591	22907591	57.2767	A2 vs A1
A06	22917591	22927591	29.8201	A2 vs A1
A06	23025591	23035591	39.0631	A2 vs A1
A06	23077591	23087591	41.9249	A2 vs A1
A06	23158591	23168591	35.7745	A2 vs A1
A06	24343591	24353591	30.3518	A2 vs A1
A06	24382591	24392591	31.6712	A2 vs A1
A06	24383591	24393591	38.3766	A2 vs A1
A06	24394591	24404591	31.8878	A2 vs A1
A06	24395591	24405591	33.6834	A2 vs A1
A06	24676591	24686591	32.8725	A2 vs A1
A06	24710591	24720591	38.2704	A2 vs A1
A06	24711591	24721591	43.4	A2 vs A1
A06	24712591	24722591	45.5745	A2 vs A1
A06	24713591	24723591	43.3594	A2 vs A1
A06	24714591	24724591	44.0133	A2 vs A1
A06	24715591	24725591	44.9059	A2 vs A1
A06	24716591	24726591	44.2749	A2 vs A1
A06	24717591	24727591	39.5911	A2 vs A1
A06	24718591	24728591	30.7363	A2 vs A1
A06	24733591	24743591	32.7083	A2 vs A1
A06	24734591	24744591	32.6214	A2 vs A1
A06	24735591	24745591	32.7471	A2 vs A1
A06	24736591	24746591	29.9782	A2 vs A1
A06	25393591	25403591	32.5419	A2 vs A1
A06	25398591	25408591	39.733	A2 vs A1
A06	25399591	25409591	34.9974	A2 vs A1
A06	26024591	26034591	34.239	A2 vs A1
A06	26025591	26035591	38.8047	A2 vs A1
A06	26031591	26041591	43.1794	A2 vs A1
A06	26032591	26042591	46.092	A2 vs A1
A06	26033591	26043591	44.7912	A2 vs A1
A06	26034591	26044591	37.5976	A2 vs A1
A06	26042591	26052591	30.9186	A2 vs A1
A06	26930591	26940591	30.3806	A2 vs A1
A06	27220591	27230591	31.7515	A2 vs A1
A06	27221591	27231591	33.611	A2 vs A1
A06	27936591	27946591	35.2423	A2 vs A1
A06	27937591	27947591	39.6572	A2 vs A1
A06	27938591	27948591	36.8161	A2 vs A1
A06	27939591	27949591	30.4701	A2 vs A1
A06	29245591	29255591	30.1667	A2 vs A1
A06	29246591	29256591	39.9573	A2 vs A1
A06	29247591	29257591	55.9931	A2 vs A1
A06	29248591	29258591	50.5415	A2 vs A1
A06	29249591	29259591	59.9447	A2 vs A1
A06	29250591	29260591	70.0225	A2 vs A1
A06	29251591	29261591	68.1037	A2 vs A1
A06	29252591	29262591	29.0137	A2 vs A1
A06	29281591	29291591	63.1822	A2 vs A1
A06	29282591	29292591	98.7605	A2 vs A1
A06	29283591	29293591	102.955	A2 vs A1
A06	29284591	29294591	94.9433	A2 vs A1
A06	29285591	29295591	95.5975	A2 vs A1
A06	29286591	29296591	153.7	A2 vs A1
A06	29287591	29297591	175.544	A2 vs A1
A06	29288591	29298591	187.648	A2 vs A1
A06	29289591	29299591	186.841	A2 vs A1
A06	29290591	29300591	156.164	A2 vs A1
A06	29291591	29301591	116.603	A2 vs A1
A06	29296591	29306591	76.7889	A2 vs A1
A06	29297591	29307591	65.3982	A2 vs A1
A06	29298591	29308591	70.663	A2 vs A1
A06	29299591	29309591	55.1048	A2 vs A1
A06	29300591	29310591	42.1264	A2 vs A1
A06	30622591	30632591	35.2816	A2 vs A1
A06	30623591	30633591	43.8995	A2 vs A1
A06	30624591	30634591	49.2015	A2 vs A1
A06	30625591	30635591	46.1849	A2 vs A1
A06	30626591	30636591	40.439	A2 vs A1
A06	30627591	30637591	36.5345	A2 vs A1
A06	30628591	30638591	30.9102	A2 vs A1
A06	30638591	30648591	30.5734	A2 vs A1
A06	30639591	30649591	42.026	A2 vs A1
A06	30640591	30650591	46.0382	A2 vs A1
A06	30641591	30651591	51.5364	A2 vs A1
A06	30642591	30652591	53.4428	A2 vs A1
A06	30643591	30653591	43.4172	A2 vs A1
A06	30655591	30665591	53.6629	A2 vs A1
A06	30656591	30666591	59.1363	A2 vs A1
A06	30657591	30667591	63.6104	A2 vs A1
A06	30658591	30668591	69.8843	A2 vs A1
A06	30659591	30669591	43.8337	A2 vs A1
A06	30681591	30691591	35.9296	A2 vs A1
A06	30692591	30702591	50.2978	A2 vs A1
A06	30693591	30703591	80.4423	A2 vs A1
A06	30694591	30704591	104.122	A2 vs A1
A06	30695591	30705591	106.935	A2 vs A1
A06	30696591	30706591	99.7503	A2 vs A1
A06	30697591	30707591	85.7498	A2 vs A1
A06	30698591	30708591	76.2817	A2 vs A1
A06	30699591	30709591	67.247	A2 vs A1
A06	30700591	30710591	83.3633	A2 vs A1
A06	30701591	30711591	149.121	A2 vs A1
A06	30702591	30712591	210.864	A2 vs A1
A06	30703591	30713591	231.88	A2 vs A1
A06	30704591	30714591	242.461	A2 vs A1
A06	30705591	30715591	250.886	A2 vs A1
A06	30706591	30716591	235.059	A2 vs A1
A06	30707591	30717591	180.697	A2 vs A1
A06	30708591	30718591	153.606	A2 vs A1
A06	30709591	30719591	91.6741	A2 vs A1
A06	30710591	30720591	48.3659	A2 vs A1
A06	30711591	30721591	54.6714	A2 vs A1
A06	30712591	30722591	61.4081	A2 vs A1
A06	30713591	30723591	66.0345	A2 vs A1
A06	30714591	30724591	54.8081	A2 vs A1
A06	30715591	30725591	33.6189	A2 vs A1
A06	30720591	30730591	40.0171	A2 vs A1
A06	30721591	30731591	92.3594	A2 vs A1
A06	30722591	30732591	65.3422	A2 vs A1
A06	30732591	30742591	50.8144	A2 vs A1
A06	30733591	30743591	76.368	A2 vs A1
A06	30734591	30744591	67.9405	A2 vs A1
A06	30735591	30745591	66.815	A2 vs A1
A06	30736591	30746591	56.0282	A2 vs A1
A06	30796591	30806591	34.9391	A2 vs A1
A06	30797591	30807591	42.2156	A2 vs A1
A06	30809591	30819591	37.0568	A2 vs A1
A06	30810591	30820591	72.3594	A2 vs A1
A06	30811591	30821591	103.657	A2 vs A1
A06	30812591	30822591	109.329	A2 vs A1
A06	30813591	30823591	87.472	A2 vs A1
A06	30814591	30824591	43.5936	A2 vs A1
A06	30830591	30840591	29.0489	A2 vs A1
A06	30848591	30858591	32.7832	A2 vs A1
A06	30853591	30863591	29.507	A2 vs A1
A06	30872591	30882591	66.2802	A2 vs A1
A06	30873591	30883591	109.468	A2 vs A1
A06	30874591	30884591	98.3264	A2 vs A1
A06	30875591	30885591	53.2772	A2 vs A1
A06	30883591	30893591	33.2808	A2 vs A1
A06	30884591	30894591	79.6162	A2 vs A1
A06	30885591	30895591	65.6844	A2 vs A1
A06	30903591	30913591	42.8108	A2 vs A1
A06	30904591	30914591	87.55	A2 vs A1
A06	30905591	30915591	123.548	A2 vs A1
A06	30906591	30916591	124.296	A2 vs A1
A06	30907591	30917591	85.5293	A2 vs A1
A06	30908591	30918591	33.2573	A2 vs A1
A06	30917591	30927591	31.1121	A2 vs A1
A06	30951591	30961591	31.6968	A2 vs A1
A06	30952591	30962591	55.2359	A2 vs A1
A06	30953591	30963591	78.5894	A2 vs A1
A06	30954591	30964591	59.7724	A2 vs A1
A06	30955591	30965591	35.2587	A2 vs A1
A06	30968591	30978591	54.1977	A2 vs A1
A06	30969591	30979591	83.4051	A2 vs A1
A06	30970591	30980591	85.7155	A2 vs A1
A06	30971591	30981591	48.1251	A2 vs A1
A06	30985591	30995591	34.6202	A2 vs A1
A06	30996591	31006591	48.8167	A2 vs A1
A06	30997591	31007591	74.6422	A2 vs A1
A06	30998591	31008591	108.234	A2 vs A1
A06	30999591	31009591	119.15	A2 vs A1
A06	31000591	31010591	105.319	A2 vs A1
A06	31001591	31011591	95.8793	A2 vs A1
A06	31002591	31012591	78.9517	A2 vs A1
A06	31003591	31013591	84.0201	A2 vs A1
A06	31007591	31017591	34.5768	A2 vs A1
A06	31008591	31018591	46.1794	A2 vs A1
A06	31034591	31044591	30.5321	A2 vs A1
A06	31035591	31045591	87.8348	A2 vs A1
A06	31036591	31046591	94.8953	A2 vs A1
A06	31037591	31047591	101.451	A2 vs A1
A06	31038591	31048591	97.9164	A2 vs A1
A06	31039591	31049591	92.3828	A2 vs A1
A06	31040591	31050591	89.2804	A2 vs A1
A06	31041591	31051591	86.4851	A2 vs A1
A06	31042591	31052591	89.2375	A2 vs A1
A06	31043591	31053591	92.3588	A2 vs A1
A06	31044591	31054591	96.9019	A2 vs A1
A06	31045591	31055591	101.978	A2 vs A1
A06	31046591	31056591	112.944	A2 vs A1
A06	31047591	31057591	103.103	A2 vs A1
A06	31048591	31058591	73.7845	A2 vs A1
A06	31049591	31059591	49.1687	A2 vs A1
A06	31065591	31075591	29.6947	A2 vs A1
A06	31102591	31112591	50.668	A2 vs A1
A06	31103591	31113591	93.5242	A2 vs A1
A06	31104591	31114591	119.98	A2 vs A1
A06	31105591	31115591	112.371	A2 vs A1
A06	31106591	31116591	76.4921	A2 vs A1
A06	31107591	31117591	45.8496	A2 vs A1
A06	31144591	31154591	52.0301	A2 vs A1
A06	31145591	31155591	98.53	A2 vs A1
A06	31146591	31156591	118.205	A2 vs A1
A06	31147591	31157591	123.158	A2 vs A1
A06	31148591	31158591	122.492	A2 vs A1
A06	31149591	31159591	73.0545	A2 vs A1
A06	31150591	31160591	31.8092	A2 vs A1
A06	31154591	31164591	29.3486	A2 vs A1
A06	31167591	31177591	52.5945	A2 vs A1
A06	31168591	31178591	75.4266	A2 vs A1
A06	31169591	31179591	47.5925	A2 vs A1
A06	31174591	31184591	71.7518	A2 vs A1
A06	31175591	31185591	97.3504	A2 vs A1
A06	31176591	31186591	117.314	A2 vs A1
A06	31177591	31187591	107.715	A2 vs A1
A06	31178591	31188591	89.4638	A2 vs A1
A06	31179591	31189591	46.762	A2 vs A1
A06	31219591	31229591	54.8799	A2 vs A1
A06	31220591	31230591	83.5716	A2 vs A1
A06	31221591	31231591	33.9699	A2 vs A1
A06	31226591	31236591	33.881	A2 vs A1
A06	31227591	31237591	42.3646	A2 vs A1
A06	31253591	31263591	30.3196	A2 vs A1
A06	31254591	31264591	35.4787	A2 vs A1
A06	31255591	31265591	37.2301	A2 vs A1
A06	31256591	31266591	35.3761	A2 vs A1
A06	31257591	31267591	31.9037	A2 vs A1
A06	31265591	31275591	29.8231	A2 vs A1
A06	31266591	31276591	30.72	A2 vs A1
A06	31267591	31277591	31.4543	A2 vs A1
A06	31268591	31278591	31.9159	A2 vs A1
A06	31269591	31279591	29.6974	A2 vs A1
A06	31274591	31284591	51.5165	A2 vs A1
A06	31275591	31285591	77.4273	A2 vs A1
A06	31276591	31286591	87.1403	A2 vs A1
A06	31277591	31287591	85.3722	A2 vs A1
A06	31278591	31288591	83.5479	A2 vs A1
A06	31279591	31289591	70.9265	A2 vs A1
A06	31280591	31290591	40.319	A2 vs A1
A06	31302591	31312591	48.1374	A2 vs A1
A06	31303591	31313591	96.2651	A2 vs A1
A06	31304591	31314591	65.2477	A2 vs A1
A06	31305591	31315591	37.9552	A2 vs A1
A06	31349591	31359591	56.49	A2 vs A1
A06	31350591	31360591	66.5094	A2 vs A1
A06	31356591	31366591	34.6485	A2 vs A1
A06	31357591	31367591	57.4406	A2 vs A1
A06	31358591	31368591	59.9449	A2 vs A1
A06	31359591	31369591	52.2884	A2 vs A1
A06	31360591	31370591	41.8678	A2 vs A1
A06	31361591	31371591	32.4143	A2 vs A1
A06	31379591	31389591	61.7803	A2 vs A1
A06	31380591	31390591	83.7542	A2 vs A1
A06	31381591	31391591	77.2472	A2 vs A1
A06	31382591	31392591	74.1009	A2 vs A1
A06	31383591	31393591	63.3521	A2 vs A1
A06	31384591	31394591	70.422	A2 vs A1
A06	31385591	31395591	53.9075	A2 vs A1
A06	31386591	31396591	46.4447	A2 vs A1
A06	31387591	31397591	51.9291	A2 vs A1
A06	31388591	31398591	53.8794	A2 vs A1
A06	31389591	31399591	58.8018	A2 vs A1
A06	31390591	31400591	57.7834	A2 vs A1
A06	31391591	31401591	62.1775	A2 vs A1
A06	31392591	31402591	64.7006	A2 vs A1
A06	31465591	31475591	37.6621	A2 vs A1
A06	31471591	31481591	37.354	A2 vs A1
A06	31473591	31483591	66.2435	A2 vs A1
A06	31474591	31484591	97.7851	A2 vs A1
A06	31475591	31485591	104.373	A2 vs A1
A06	31476591	31486591	54.6179	A2 vs A1
A06	31491591	31501591	29.6124	A2 vs A1
A06	31492591	31502591	78.5385	A2 vs A1
A06	31493591	31503591	117.531	A2 vs A1
A06	31494591	31504591	118.01	A2 vs A1
A06	31495591	31505591	73.1319	A2 vs A1
A06	31496591	31506591	33.5797	A2 vs A1
A06	31503591	31513591	33.8301	A2 vs A1
A06	31504591	31514591	51.202	A2 vs A1
A06	31505591	31515591	65.7329	A2 vs A1
A06	31506591	31516591	81.7875	A2 vs A1
A06	31507591	31517591	85.4693	A2 vs A1
A06	31508591	31518591	87.3764	A2 vs A1
A06	31509591	31519591	87.5395	A2 vs A1
A06	31510591	31520591	85.8837	A2 vs A1
A06	31511591	31521591	87.9723	A2 vs A1
A06	31512591	31522591	94.0174	A2 vs A1
A06	31513591	31523591	100.483	A2 vs A1
A06	31514591	31524591	107.323	A2 vs A1
A06	31515591	31525591	115.638	A2 vs A1
A06	31516591	31526591	113.907	A2 vs A1
A06	31517591	31527591	76.1333	A2 vs A1
A06	31518591	31528591	52.6458	A2 vs A1
A06	31561591	31571591	29.4258	A2 vs A1
A06	31562591	31572591	66.9355	A2 vs A1
A06	31563591	31573591	84.6268	A2 vs A1
A06	31564591	31574591	48.8119	A2 vs A1
A06	31570591	31580591	39.4952	A2 vs A1
A06	31580591	31590591	38.885	A2 vs A1
A06	31627591	31637591	52.6503	A2 vs A1
A06	31628591	31638591	102.07	A2 vs A1
A06	31629591	31639591	142.311	A2 vs A1
A06	31630591	31640591	149.851	A2 vs A1
A06	31631591	31641591	99.3565	A2 vs A1
A06	31632591	31642591	38.4667	A2 vs A1
A06	31638591	31648591	79.4757	A2 vs A1
A06	31653591	31663591	35.9533	A2 vs A1
A06	31654591	31664591	91.1126	A2 vs A1
A06	31655591	31665591	84.8486	A2 vs A1
A06	31656591	31666591	38.8228	A2 vs A1
A06	31661591	31671591	32.4142	A2 vs A1
A06	31663591	31673591	67.0765	A2 vs A1
A06	31664591	31674591	64.8235	A2 vs A1
A06	31669591	31679591	38.7887	A2 vs A1
A06	31670591	31680591	77.8249	A2 vs A1
A06	31671591	31681591	58.7475	A2 vs A1
A06	31672591	31682591	43.0443	A2 vs A1
A06	31673591	31683591	78.3983	A2 vs A1
A06	31674591	31684591	35.0182	A2 vs A1
A06	31694591	31704591	31.9797	A2 vs A1
A06	31700591	31710591	41.7899	A2 vs A1
A06	31711591	31721591	61.0043	A2 vs A1
A06	31746591	31756591	53.0059	A2 vs A1
A06	31747591	31757591	97.506	A2 vs A1
A06	31748591	31758591	157.199	A2 vs A1
A06	31749591	31759591	189.615	A2 vs A1
A06	31750591	31760591	188.663	A2 vs A1
A06	31751591	31761591	171.395	A2 vs A1
A06	31752591	31762591	113.353	A2 vs A1
A06	31753591	31763591	48.3398	A2 vs A1
A06	31759591	31769591	53.5374	A2 vs A1
A06	31760591	31770591	43.131	A2 vs A1
A06	31765591	31775591	42.1529	A2 vs A1
A06	31768591	31778591	28.9003	A2 vs A1
A06	31769591	31779591	60.7643	A2 vs A1
A06	31770591	31780591	113.448	A2 vs A1
A06	31771591	31781591	149.269	A2 vs A1
A06	31772591	31782591	156.681	A2 vs A1
A06	31773591	31783591	148.47	A2 vs A1
A06	31774591	31784591	107.336	A2 vs A1
A06	31775591	31785591	61.258	A2 vs A1
A06	31776591	31786591	30.737	A2 vs A1
A06	31781591	31791591	59.4991	A2 vs A1
A06	31799591	31809591	94.4063	A2 vs A1
A06	31800591	31810591	152.734	A2 vs A1
A06	31801591	31811591	161.333	A2 vs A1
A06	31802591	31812591	96.8377	A2 vs A1
A06	31858591	31868591	67.8665	A2 vs A1
A06	31859591	31869591	124.673	A2 vs A1
A06	31860591	31870591	168.393	A2 vs A1
A06	31861591	31871591	197.07	A2 vs A1
A06	31862591	31872591	165.764	A2 vs A1
A06	31863591	31873591	109.679	A2 vs A1
A06	31864591	31874591	58.8427	A2 vs A1
A06	31865591	31875591	33.9174	A2 vs A1
A06	31869591	31879591	70.3817	A2 vs A1
A06	31870591	31880591	113.213	A2 vs A1
A06	31871591	31881591	80.5452	A2 vs A1
A06	31876591	31886591	61.0056	A2 vs A1
A06	31877591	31887591	134.894	A2 vs A1
A06	31878591	31888591	149.153	A2 vs A1
A06	31879591	31889591	94.5742	A2 vs A1
A06	31880591	31890591	37.7619	A2 vs A1
A06	31887591	31897591	68.1581	A2 vs A1
A06	31888591	31898591	107.066	A2 vs A1
A06	31889591	31899591	149.846	A2 vs A1
A06	31890591	31900591	176.29	A2 vs A1
A06	31891591	31901591	182.017	A2 vs A1
A06	31892591	31902591	180.996	A2 vs A1
A06	31893591	31903591	180.707	A2 vs A1
A06	31894591	31904591	180.293	A2 vs A1
A06	31895591	31905591	172.313	A2 vs A1
A06	31896591	31906591	167.571	A2 vs A1
A06	31897591	31907591	144.255	A2 vs A1
A06	31898591	31908591	100.71	A2 vs A1
A06	31899591	31909591	76.4957	A2 vs A1
A06	31900591	31910591	42.7347	A2 vs A1
A06	31906591	31916591	62.3813	A2 vs A1
A06	31921591	31931591	95.1077	A2 vs A1
A06	31922591	31932591	112.119	A2 vs A1
A06	31923591	31933591	100.721	A2 vs A1
A06	31924591	31934591	62.6757	A2 vs A1
A06	31952591	31962591	46.4844	A2 vs A1
A06	31953591	31963591	57.3115	A2 vs A1
A06	31961591	31971591	54.2699	A2 vs A1
A06	31962591	31972591	129.565	A2 vs A1
A06	31963591	31973591	137.298	A2 vs A1
A06	31964591	31974591	75.4941	A2 vs A1
A06	31986591	31996591	38.0114	A2 vs A1
A06	31987591	31997591	32.6978	A2 vs A1
A06	32013591	32023591	57.4015	A2 vs A1
A06	32014591	32024591	57.2699	A2 vs A1
A06	32019591	32029591	35.77	A2 vs A1
A06	32020591	32030591	81.2967	A2 vs A1
A06	32021591	32031591	32.1831	A2 vs A1
A06	32030591	32040591	67.0803	A2 vs A1
A06	32031591	32041591	59.7063	A2 vs A1
A06	32167591	32177591	37.0855	A2 vs A1
A06	32168591	32178591	43.1619	A2 vs A1
A06	32169591	32179591	51.8994	A2 vs A1
A06	32170591	32180591	80.8561	A2 vs A1
A06	32171591	32181591	76.8531	A2 vs A1
A06	32172591	32182591	62.818	A2 vs A1
A06	32173591	32183591	38.9665	A2 vs A1
A06	32177591	32187591	28.9105	A2 vs A1
A06	32181591	32191591	31.0653	A2 vs A1
A06	32197591	32207591	30.9468	A2 vs A1
A06	32198591	32208591	53.242	A2 vs A1
A06	32199591	32209591	34.9974	A2 vs A1
A06	32231591	32241591	37.3033	A2 vs A1
A06	32290591	32300591	32.4025	A2 vs A1
A06	32348591	32358591	32.9071	A2 vs A1
A06	32349591	32359591	34.2618	A2 vs A1
A06	32370591	32380591	38.0055	A2 vs A1
A06	32371591	32381591	46.0128	A2 vs A1
A06	32372591	32382591	49.7492	A2 vs A1
A06	32373591	32383591	45.505	A2 vs A1
A06	32374591	32384591	29.9741	A2 vs A1
A06	32402591	32412591	29.0428	A2 vs A1
A06	32459591	32469591	31.5249	A2 vs A1
A06	32460591	32470591	50.1356	A2 vs A1
A06	32710591	32720591	29.2802	A2 vs A1
A06	32711591	32721591	42.2377	A2 vs A1
A06	32712591	32722591	36.8001	A2 vs A1
A06	32719591	32729591	40.5005	A2 vs A1
A06	32720591	32730591	30.8732	A2 vs A1
A06	33746591	33756591	44.9124	A2 vs A1
A06	34695591	34705591	33.514	A2 vs A1
A06	34696591	34706591	33.9289	A2 vs A1
A06	35160591	35170591	31.5536	A2 vs A1
A06	35161591	35171591	38.1091	A2 vs A1
A06	35162591	35172591	40.9172	A2 vs A1
A06	35163591	35173591	41.9749	A2 vs A1
A06	35164591	35174591	39.0158	A2 vs A1
A06	35165591	35175591	37.2555	A2 vs A1
A06	35166591	35176591	41.4952	A2 vs A1
A06	35167591	35177591	42.4245	A2 vs A1
A06	35168591	35178591	34.2996	A2 vs A1
A06	35170591	35180591	30.6289	A2 vs A1
A06	35171591	35181591	32.2969	A2 vs A1
A06	35172591	35182591	79.3523	A2 vs A1
A06	35173591	35183591	84.7635	A2 vs A1
A06	35174591	35184591	53.7375	A2 vs A1
A06	35175591	35185591	66.6772	A2 vs A1
A06	35211591	35221591	30.6873	A2 vs A1
A06	35213591	35223591	29.9771	A2 vs A1
A06	35214591	35224591	34.1866	A2 vs A1
A06	35436591	35446591	33.0073	A2 vs A1
A06	35707591	35717591	31.2895	A2 vs A1
A06	36476591	36486591	49.8735	A2 vs A1
A06	36477591	36487591	95.4783	A2 vs A1
A06	36478591	36488591	107.264	A2 vs A1
A06	36479591	36489591	111.986	A2 vs A1
A06	36480591	36490591	105.708	A2 vs A1
A06	36481591	36491591	99.1309	A2 vs A1
A06	36482591	36492591	82.2683	A2 vs A1
A06	36483591	36493591	57.4349	A2 vs A1
A06	36484591	36494591	41.5373	A2 vs A1
A06	36485591	36495591	45.9878	A2 vs A1
A06	36486591	36496591	45.3061	A2 vs A1
A06	36487591	36497591	35.5655	A2 vs A1
A06	36498591	36508591	37.7374	A2 vs A1
A06	37426591	37436591	44.27	A2 vs A1
A06	37427591	37437591	47.4808	A2 vs A1
A06	37428591	37438591	43.1026	A2 vs A1
A06	37429591	37439591	39.2448	A2 vs A1
A06	37430591	37440591	29.6369	A2 vs A1
A06	37449591	37459591	32.9784	A2 vs A1
A06	37450591	37460591	44.652	A2 vs A1
A06	37459591	37469591	48.9519	A2 vs A1
A06	38440591	38450591	38.2132	A2 vs A1
A06	38441591	38451591	29.178	A2 vs A1
A06	40176591	40186591	41.8009	A2 vs A1
A06	40177591	40187591	57.2902	A2 vs A1
A06	40178591	40188591	53.7822	A2 vs A1
A06	40179591	40189591	30.2664	A2 vs A1
A06	40180591	40190591	46.9761	A2 vs A1
A06	40181591	40191591	29.0951	A2 vs A1
A06	40210591	40220591	35.1944	A2 vs A1
A06	40673591	40683591	33.2939	A2 vs A1
A06	40674591	40684591	35.5095	A2 vs A1
A06	40675591	40685591	34.9536	A2 vs A1
A06	40676591	40686591	31.3378	A2 vs A1
A06	40737591	40747591	33.3644	A2 vs A1
A06	40738591	40748591	45.3133	A2 vs A1
A06	40739591	40749591	43.6574	A2 vs A1
A06	40740591	40750591	79.3983	A2 vs A1
A06	40741591	40751591	87.0456	A2 vs A1
A06	40742591	40752591	67.3698	A2 vs A1
A06	40748591	40758591	38.4817	A2 vs A1
A06	40749591	40759591	50.0121	A2 vs A1
A06	40750591	40760591	64.5138	A2 vs A1
A06	40751591	40761591	78.1597	A2 vs A1
A06	40752591	40762591	89.8331	A2 vs A1
A06	40753591	40763591	90.7849	A2 vs A1
A06	40754591	40764591	81.5978	A2 vs A1
A06	40755591	40765591	78.1393	A2 vs A1
A06	40756591	40766591	73.197	A2 vs A1
A06	40757591	40767591	116.869	A2 vs A1
A06	40758591	40768591	119.889	A2 vs A1
A06	40759591	40769591	138.651	A2 vs A1
A06	40760591	40770591	137.95	A2 vs A1
A06	40761591	40771591	149.046	A2 vs A1
A06	40762591	40772591	138.39	A2 vs A1
A06	40763591	40773591	126.293	A2 vs A1
A06	40764591	40774591	114.073	A2 vs A1
A06	40765591	40775591	107.342	A2 vs A1
A06	40766591	40776591	99.8221	A2 vs A1
A06	40767591	40777591	76.9639	A2 vs A1
A06	40768591	40778591	36.5703	A2 vs A1
A06	41392591	41402591	35.2538	A2 vs A1
A06	41399591	41409591	44.8984	A2 vs A1
A06	41400591	41410591	34.7132	A2 vs A1
A06	41401591	41411591	34.0131	A2 vs A1
A06	41659591	41669591	29.4272	A2 vs A1
A06	41660591	41670591	35.897	A2 vs A1
A06	41661591	41671591	39.2045	A2 vs A1
A06	41662591	41672591	39.2834	A2 vs A1
A06	41663591	41673591	31.8339	A2 vs A1
A06	41668591	41678591	46.976	A2 vs A1
A06	41669591	41679591	63.9134	A2 vs A1
A06	41670591	41680591	63.8215	A2 vs A1
A06	41671591	41681591	54.73	A2 vs A1
[truncated: 4,757 more rows]

## Sheet: S6
Table S6. Selective sweeps by Fst and π ratio across different breeding periods
Chromosome	Start Pos.	End Pos.	Fst	log-π ratio	Comparison
A01	12300001	12320000	0.460217	1.06726	A2 vs A1
A01	12310001	12330000	0.577668	1.29166	A2 vs A1
A01	12320001	12340000	0.591626	1.17965	A2 vs A1
A01	12330001	12350000	0.589131	1.07893	A2 vs A1
A01	12340001	12360000	0.52773	0.991671	A2 vs A1
A01	12350001	12370000	0.558772	0.929206	A2 vs A1
A01	12360001	12380000	0.588219	0.886091	A2 vs A1
A01	12370001	12390000	0.576141	0.808027	A2 vs A1
A01	24410001	24430000	0.345993	0.865279	A2 vs A1
A01	24420001	24440000	0.415478	1.14165	A2 vs A1
A01	24430001	24450000	0.40959	1.10688	A2 vs A1
A01	24440001	24460000	0.410092	1.07568	A2 vs A1
A01	24450001	24470000	0.425431	1.05997	A2 vs A1
A01	24460001	24480000	0.414598	1.01854	A2 vs A1
A01	24470001	24490000	0.311773	0.739296	A2 vs A1
A01	24480001	24500000	0.373661	1.02859	A2 vs A1
A01	24490001	24510000	0.335433	1.14549	A2 vs A1
A01	27280001	27300000	0.327708	0.690608	A2 vs A1
A01	27300001	27320000	0.320694	0.643777	A2 vs A1
A02	240001	260000	0.522353	1.11556	A2 vs A1
A02	250001	270000	0.511053	1.00497	A2 vs A1
A02	1040001	1060000	0.533756	1.55279	A2 vs A1
A02	1050001	1070000	0.533074	1.51128	A2 vs A1
A02	1480001	1500000	0.436959	0.692911	A2 vs A1
A02	1800001	1820000	0.425963	1.01956	A2 vs A1
A02	1810001	1830000	0.398811	0.952681	A2 vs A1
A02	1820001	1840000	0.360663	0.662059	A2 vs A1
A02	1880001	1900000	0.409326	0.836327	A2 vs A1
A02	1920001	1940000	0.423866	0.882856	A2 vs A1
A02	1930001	1950000	0.507483	1.45241	A2 vs A1
A02	2070001	2090000	0.385798	0.799236	A2 vs A1
A02	2770001	2790000	0.414489	0.976089	A2 vs A1
A02	3540001	3560000	0.348596	0.844512	A2 vs A1
A02	3810001	3830000	0.445037	1.08405	A2 vs A1
A02	4840001	4860000	0.377817	1.01537	A2 vs A1
A02	4850001	4870000	0.309178	0.62039	A2 vs A1
A02	5340001	5360000	0.382153	0.961032	A2 vs A1
A02	5580001	5600000	0.348338	0.783851	A2 vs A1
A02	5590001	5610000	0.458765	1.80387	A2 vs A1
A02	5630001	5650000	0.374732	0.780988	A2 vs A1
A02	5640001	5660000	0.346027	0.65785	A2 vs A1
A02	5860001	5880000	0.331297	0.802562	A2 vs A1
A02	16720001	16740000	0.405136	0.683891	A2 vs A1
A02	16900001	16920000	0.444771	0.896351	A2 vs A1
A02	16930001	16950000	0.508983	1.37794	A2 vs A1
A02	17050001	17070000	0.330274	0.719833	A2 vs A1
A02	17110001	17130000	0.472214	0.961381	A2 vs A1
A02	17120001	17140000	0.474047	0.975397	A2 vs A1
A02	17130001	17150000	0.435319	0.7064	A2 vs A1
A02	17140001	17160000	0.423568	0.711795	A2 vs A1
A02	17150001	17170000	0.450835	0.840754	A2 vs A1
A02	17160001	17180000	0.454334	0.858509	A2 vs A1
A02	17170001	17190000	0.426074	0.72644	A2 vs A1
A02	17200001	17220000	0.432021	0.784215	A2 vs A1
A02	17210001	17230000	0.4389	0.736558	A2 vs A1
A02	17220001	17240000	0.416004	0.636596	A2 vs A1
A02	24430001	24450000	0.360521	1.34149	A2 vs A1
A03	6990001	7010000	0.416298	2.92065	A2 vs A1
A03	7180001	7200000	0.364323	0.662374	A2 vs A1
A03	7240001	7260000	0.409787	0.807644	A2 vs A1
A03	9050001	9070000	0.389224	1.35076	A2 vs A1
A03	10580001	10600000	0.327784	1.42051	A2 vs A1
A03	26200001	26220000	0.353126	0.667917	A2 vs A1
A03	26210001	26230000	0.468705	1.20752	A2 vs A1
A03	26220001	26240000	0.47668	1.24267	A2 vs A1
A03	26230001	26250000	0.49933	1.32389	A2 vs A1
A03	26240001	26260000	0.520058	1.45696	A2 vs A1
A03	26250001	26270000	0.479085	1.23613	A2 vs A1
A03	26260001	26280000	0.418274	0.837619	A2 vs A1
A03	26270001	26290000	0.422171	0.696687	A2 vs A1
A03	26300001	26320000	0.395888	0.871801	A2 vs A1
A03	26310001	26330000	0.39061	0.986596	A2 vs A1
A03	26340001	26360000	0.391694	0.773824	A2 vs A1
A03	26350001	26370000	0.377913	0.718093	A2 vs A1
A03	26380001	26400000	0.343224	0.758964	A2 vs A1
A03	26390001	26410000	0.338575	0.866372	A2 vs A1
A03	27780001	27800000	0.307368	1.45028	A2 vs A1
A03	27790001	27810000	0.309592	1.51795	A2 vs A1
A03	39260001	39280000	0.320166	2.64328	A2 vs A1
A03	39270001	39290000	0.320166	2.64328	A2 vs A1
A04	2140001	2160000	0.466096	1.73832	A2 vs A1
A04	2150001	2170000	0.461512	1.70307	A2 vs A1
A04	2160001	2180000	0.32954	0.797485	A2 vs A1
A04	22010001	22030000	0.381464	0.647805	A2 vs A1
A04	22020001	22040000	0.417842	0.667174	A2 vs A1
A05	290001	310000	0.404592	1.37971	A2 vs A1
A05	300001	320000	0.325643	1.32161	A2 vs A1
A05	6460001	6480000	0.32981	0.979722	A2 vs A1
A05	6470001	6490000	0.34758	1.21856	A2 vs A1
A05	6480001	6500000	0.353742	1.2136	A2 vs A1
A05	13690001	13710000	0.360262	1.85504	A2 vs A1
A05	13900001	13920000	0.353149	2.2157	A2 vs A1
A05	16230001	16250000	0.32308	2.81652	A2 vs A1
A05	16240001	16260000	0.32308	2.81652	A2 vs A1
A05	16800001	16820000	0.336793	1.78076	A2 vs A1
A05	18260001	18280000	0.372377	2.14514	A2 vs A1
A05	18660001	18680000	0.313428	1.7082	A2 vs A1
A05	18840001	18860000	0.319896	0.960537	A2 vs A1
A05	19260001	19280000	0.351802	1.84907	A2 vs A1
A05	19270001	19290000	0.351802	1.84907	A2 vs A1
A05	21560001	21580000	0.333585	1.675	A2 vs A1
A05	22990001	23010000	0.393184	1.81371	A2 vs A1
A05	23200001	23220000	0.342008	0.717307	A2 vs A1
A05	24220001	24240000	0.311631	0.818094	A2 vs A1
A05	26080001	26100000	0.37026	2.23095	A2 vs A1
A05	29510001	29530000	0.336806	1.2189	A2 vs A1
A05	29520001	29540000	0.374932	1.69872	A2 vs A1
A05	29610001	29630000	0.379058	1.47822	A2 vs A1
A05	29680001	29700000	0.391798	1.49914	A2 vs A1
A05	34440001	34460000	0.31743	1.29003	A2 vs A1
A05	37350001	37370000	0.380115	0.826417	A2 vs A1
A05	37360001	37380000	0.442863	1.30561	A2 vs A1
A05	37370001	37390000	0.392177	1.22169	A2 vs A1
A05	37380001	37400000	0.369421	0.839092	A2 vs A1
A05	37410001	37430000	0.388837	0.666488	A2 vs A1
A05	37420001	37440000	0.386138	0.863767	A2 vs A1
A05	38770001	38790000	0.384976	0.857417	A2 vs A1
A05	39730001	39750000	0.403978	0.61629	A2 vs A1
A05	39740001	39760000	0.462939	1.28675	A2 vs A1
A05	39750001	39770000	0.461349	1.29441	A2 vs A1
A05	39760001	39780000	0.502139	1.61789	A2 vs A1
A05	40080001	40100000	0.387752	0.738222	A2 vs A1
A05	40430001	40450000	0.337174	0.75961	A2 vs A1
A05	40480001	40500000	0.356094	0.735072	A2 vs A1
A05	40860001	40880000	0.337638	0.752964	A2 vs A1
A05	41020001	41040000	0.338572	0.684882	A2 vs A1
A06	10001	30000	0.397927	1.111	A2 vs A1
A06	20001	40000	0.397927	1.111	A2 vs A1
A06	40001	60000	0.527196	1.78155	A2 vs A1
A06	50001	70000	0.529261	2.1149	A2 vs A1
A06	60001	80000	0.497809	2.15107	A2 vs A1
A06	70001	90000	0.490924	1.99099	A2 vs A1
A06	80001	100000	0.392818	1.03332	A2 vs A1
A06	90001	110000	0.47347	1.54976	A2 vs A1
A06	100001	120000	0.497416	1.61816	A2 vs A1
A06	120001	140000	0.343757	1.00926	A2 vs A1
A06	130001	150000	0.512531	2.18361	A2 vs A1
A06	140001	160000	0.433449	1.24707	A2 vs A1
A06	170001	190000	0.488252	1.05526	A2 vs A1
A06	180001	200000	0.52692	2.09754	A2 vs A1
A06	190001	210000	0.42884	0.739847	A2 vs A1
A06	220001	240000	0.336791	0.631561	A2 vs A1
A06	460001	480000	0.448018	1.26055	A2 vs A1
A06	470001	490000	0.367186	0.783578	A2 vs A1
A06	1210001	1230000	0.456857	1.00789	A2 vs A1
A06	1220001	1240000	0.361093	0.69423	A2 vs A1
A06	1230001	1250000	0.383752	0.829483	A2 vs A1
A06	1240001	1260000	0.487594	1.42588	A2 vs A1
A06	1250001	1270000	0.396303	0.724809	A2 vs A1
A06	1410001	1430000	0.463173	1.13155	A2 vs A1
A06	1420001	1440000	0.498359	1.40499	A2 vs A1
A06	1430001	1450000	0.399548	0.751353	A2 vs A1
A06	1470001	1490000	0.371167	0.666341	A2 vs A1
A06	1480001	1500000	0.434314	1.15576	A2 vs A1
A06	1490001	1510000	0.415593	1.09127	A2 vs A1
A06	3380001	3400000	0.460789	0.636133	A2 vs A1
A06	4090001	4110000	0.483154	0.631648	A2 vs A1
A06	4100001	4120000	0.511318	0.835314	A2 vs A1
A06	4120001	4140000	0.482196	0.833495	A2 vs A1
A06	4130001	4150000	0.530549	1.1173	A2 vs A1
A06	4140001	4160000	0.525242	1.07465	A2 vs A1
A06	4150001	4170000	0.491492	0.85657	A2 vs A1
A06	4160001	4180000	0.454524	0.702508	A2 vs A1
A06	4170001	4190000	0.432029	0.676272	A2 vs A1
A06	4260001	4280000	0.402196	0.705416	A2 vs A1
A06	4810001	4830000	0.441361	0.91779	A2 vs A1
A06	4820001	4840000	0.436853	0.867785	A2 vs A1
A06	5320001	5340000	0.511013	1.38168	A2 vs A1
A06	5360001	5380000	0.515708	1.39269	A2 vs A1
A06	5370001	5390000	0.454608	0.691948	A2 vs A1
A06	5980001	6000000	0.483469	1.30157	A2 vs A1
A06	5990001	6010000	0.492485	1.61486	A2 vs A1
A06	6860001	6880000	0.52843	0.61998	A2 vs A1
A06	9670001	9690000	0.354812	0.644025	A2 vs A1
A06	9680001	9700000	0.364488	0.900009	A2 vs A1
A06	9690001	9710000	0.354741	1.07309	A2 vs A1
A06	9700001	9720000	0.367257	1.11471	A2 vs A1
A06	9720001	9740000	0.380246	0.634884	A2 vs A1
A06	11370001	11390000	0.373376	0.691926	A2 vs A1
A06	16200001	16220000	0.335447	0.6482	A2 vs A1
A06	19570001	19590000	0.401557	0.65993	A2 vs A1
A06	19580001	19600000	0.401557	0.65993	A2 vs A1
A06	20900001	20920000	0.398956	1.03644	A2 vs A1
A06	22070001	22090000	0.341635	0.843408	A2 vs A1
A06	23600001	23620000	0.323622	0.636504	A2 vs A1
A06	23790001	23810000	0.368156	0.686185	A2 vs A1
A06	27680001	27700000	0.354869	0.61401	A2 vs A1
A06	28880001	28900000	0.335093	0.721434	A2 vs A1
A06	29300001	29320000	0.375411	0.723228	A2 vs A1
A06	34090001	34110000	0.425577	1.02197	A2 vs A1
A06	35420001	35440000	0.388648	0.724792	A2 vs A1
A06	35430001	35450000	0.420097	0.941049	A2 vs A1
A06	37570001	37590000	0.413436	0.716154	A2 vs A1
A06	39240001	39260000	0.361322	0.8433	A2 vs A1
A06	40790001	40810000	0.491428	3.45841	A2 vs A1
A06	42980001	43000000	0.358244	1.08005	A2 vs A1
A07	2260001	2280000	0.319237	0.641124	A2 vs A1
A07	2270001	2290000	0.352759	0.779119	A2 vs A1
A07	2280001	2300000	0.397592	0.748838	A2 vs A1
A07	2290001	2310000	0.407964	0.765545	A2 vs A1
A07	16120001	16140000	0.401612	0.688228	A2 vs A1
A07	16130001	16150000	0.429225	0.786263	A2 vs A1
A07	16140001	16160000	0.446008	0.837366	A2 vs A1
A07	16150001	16170000	0.427797	0.845327	A2 vs A1
A07	16160001	16180000	0.440719	0.906823	A2 vs A1
A07	16170001	16190000	0.43466	0.761508	A2 vs A1
A07	16760001	16780000	0.388886	1.5631	A2 vs A1
A07	16770001	16790000	0.385002	1.22799	A2 vs A1
A07	16800001	16820000	0.402596	1.87502	A2 vs A1
A07	16810001	16830000	0.454144	1.38426	A2 vs A1
A07	16820001	16840000	0.415698	1.18476	A2 vs A1
A07	16830001	16850000	0.342265	1.05555	A2 vs A1
A07	16840001	16860000	0.351101	0.958181	A2 vs A1
A07	26950001	26970000	0.376818	1.62653	A2 vs A1
A07	26970001	26990000	0.396875	1.77431	A2 vs A1
A07	27830001	27850000	0.326982	0.697786	A2 vs A1
A07	27840001	27860000	0.32401	1.19161	A2 vs A1
A07	28520001	28540000	0.393819	2.34664	A2 vs A1
A07	28530001	28550000	0.344471	1.41363	A2 vs A1
A07	28540001	28560000	0.33968	1.37799	A2 vs A1
A07	28550001	28570000	0.348042	1.41488	A2 vs A1
A07	28560001	28580000	0.35787	1.4564	A2 vs A1
A07	28570001	28590000	0.35606	1.44703	A2 vs A1
A07	28720001	28740000	0.360383	1.19206	A2 vs A1
A07	28730001	28750000	0.346542	1.05116	A2 vs A1
A07	28760001	28780000	0.362649	1.64553	A2 vs A1
A08	12310001	12330000	0.346154	0.866289	A2 vs A1
A08	12320001	12340000	0.339713	0.82044	A2 vs A1
A08	12330001	12350000	0.355358	0.884644	A2 vs A1
A08	12340001	12360000	0.403155	1.16084	A2 vs A1
A08	12350001	12370000	0.468213	1.70353	A2 vs A1
A08	12360001	12380000	0.476219	1.87834	A2 vs A1
A08	12370001	12390000	0.42588	1.25667	A2 vs A1
A08	12400001	12420000	0.394761	1.08328	A2 vs A1
A08	12410001	12430000	0.356109	0.865393	A2 vs A1
A08	14440001	14460000	0.410842	1.02221	A2 vs A1
A08	14450001	14470000	0.414549	0.887536	A2 vs A1
A08	14460001	14480000	0.369488	0.970899	A2 vs A1
A09	830001	850000	0.308229	1.81089	A2 vs A1
A09	840001	860000	0.308229	1.81089	A2 vs A1
A09	7020001	7040000	0.44258	1.1024	A2 vs A1
A09	7030001	7050000	0.442834	1.26355	A2 vs A1
A09	7040001	7060000	0.385136	1.09225	A2 vs A1
A09	7050001	7070000	0.34367	1.39188	A2 vs A1
A09	8240001	8260000	0.365798	0.971527	A2 vs A1
A09	8250001	8270000	0.391419	1.17285	A2 vs A1
A09	8260001	8280000	0.397733	1.27343	A2 vs A1
A09	8270001	8290000	0.395154	1.27387	A2 vs A1
A09	12180001	12200000	0.380924	1.52968	A2 vs A1
A09	12190001	12210000	0.374455	1.65048	A2 vs A1
A09	12200001	12220000	0.355147	1.41939	A2 vs A1
A09	13720001	13740000	0.327001	1.44452	A2 vs A1
A09	13730001	13750000	0.31071	1.42012	A2 vs A1
A09	13840001	13860000	0.308579	0.890363	A2 vs A1
A09	16140001	16160000	0.328722	1.00334	A2 vs A1
A09	16150001	16170000	0.331893	0.930056	A2 vs A1
A09	16160001	16180000	0.321709	0.919563	A2 vs A1
A09	16170001	16190000	0.308852	0.918827	A2 vs A1
A09	16180001	16200000	0.331921	0.971612	A2 vs A1
A09	16190001	16210000	0.340409	0.980212	A2 vs A1
A09	16200001	16220000	0.342284	0.977707	A2 vs A1
A09	16210001	16230000	0.347788	1.00577	A2 vs A1
A09	16220001	16240000	0.349811	1.03135	A2 vs A1
A09	16230001	16250000	0.351774	1.05431	A2 vs A1
A09	16240001	16260000	0.33268	0.923948	A2 vs A1
A09	16250001	16270000	0.335338	0.937325	A2 vs A1
A09	16260001	16280000	0.339476	0.951716	A2 vs A1
A09	16270001	16290000	0.33307	0.865124	A2 vs A1
A09	16670001	16690000	0.30752	0.6571	A2 vs A1
A09	16710001	16730000	0.308552	0.681209	A2 vs A1
A09	16720001	16740000	0.310253	0.700047	A2 vs A1
A09	19660001	19680000	0.424236	1.71232	A2 vs A1
A09	19670001	19690000	0.452344	2.24155	A2 vs A1
A09	20790001	20810000	0.397355	1.42199	A2 vs A1
A09	21580001	21600000	0.444445	2.02892	A2 vs A1
A09	21590001	21610000	0.443924	3.15508	A2 vs A1
A09	21740001	21760000	0.391277	1.60858	A2 vs A1
A09	21770001	21790000	0.357244	2.21972	A2 vs A1
A09	21780001	21800000	0.357244	2.21972	A2 vs A1
A09	22180001	22200000	0.368531	1.55724	A2 vs A1
A09	22210001	22230000	0.363542	3.35795	A2 vs A1
A09	22220001	22240000	0.363542	3.35795	A2 vs A1
A09	22730001	22750000	0.387298	1.36889	A2 vs A1
A09	22890001	22910000	0.356581	1.59594	A2 vs A1
A09	24440001	24460000	0.46595	3.84759	A2 vs A1
A09	24450001	24470000	0.46595	3.84759	A2 vs A1
A09	24640001	24660000	0.45413	1.88729	A2 vs A1
A09	25650001	25670000	0.488286	2.32821	A2 vs A1
A09	25910001	25930000	0.484626	3.17339	A2 vs A1
A09	25920001	25940000	0.313992	0.994278	A2 vs A1
A09	26250001	26270000	0.382683	1.60616	A2 vs A1
A09	30440001	30460000	0.422257	1.22027	A2 vs A1
A09	30450001	30470000	0.405355	1.09577	A2 vs A1
A09	30460001	30480000	0.338512	0.656486	A2 vs A1
A09	30520001	30540000	0.333923	1.25355	A2 vs A1
A09	30530001	30550000	0.371626	0.930545	A2 vs A1
A09	30540001	30560000	0.340228	0.737359	A2 vs A1
A09	31540001	31560000	0.418231	0.752264	A2 vs A1
A09	31570001	31590000	0.317142	0.702216	A2 vs A1
A09	31580001	31600000	0.340722	0.660445	A2 vs A1
A09	31630001	31650000	0.364952	0.74867	A2 vs A1
A09	31640001	31660000	0.36189	0.72332	A2 vs A1
A09	31730001	31750000	0.404302	0.713106	A2 vs A1
A09	33710001	33730000	0.476507	0.715603	A2 vs A1
A09	33750001	33770000	0.454365	0.695645	A2 vs A1
A09	33970001	33990000	0.371281	0.935654	A2 vs A1
A09	34260001	34280000	0.387317	0.66507	A2 vs A1
A09	34480001	34500000	0.385556	0.765659	A2 vs A1
A09	34490001	34510000	0.330229	0.72162	A2 vs A1
A09	34940001	34960000	0.452814	0.629731	A2 vs A1
A09	34960001	34980000	0.451282	0.619987	A2 vs A1
A09	34970001	34990000	0.443294	0.622748	A2 vs A1
A09	34980001	35000000	0.41262	1.07207	A2 vs A1
A09	34990001	35010000	0.402443	1.42831	A2 vs A1
A09	35000001	35020000	0.407211	1.46546	A2 vs A1
A09	35010001	35030000	0.38599	1.34181	A2 vs A1
A09	35020001	35040000	0.335372	0.917789	A2 vs A1
A09	35030001	35050000	0.31014	0.70133	A2 vs A1
A09	35970001	35990000	0.469694	0.823716	A2 vs A1
A09	35980001	36000000	0.470809	0.829047	A2 vs A1
A09	35990001	36010000	0.48462	0.818145	A2 vs A1
A09	36000001	36020000	0.481383	0.73264	A2 vs A1
A09	36010001	36030000	0.47965	0.686262	A2 vs A1
A09	36020001	36040000	0.491323	0.657944	A2 vs A1
A09	36050001	36070000	0.478255	0.672485	A2 vs A1
A09	36060001	36080000	0.488252	0.772477	A2 vs A1
A09	36070001	36090000	0.49978	0.902264	A2 vs A1
A09	36080001	36100000	0.512082	1.1221	A2 vs A1
A09	36090001	36110000	0.507567	1.06276	A2 vs A1
A09	36100001	36120000	0.448066	0.925013	A2 vs A1
A09	36110001	36130000	0.39897	0.8668	A2 vs A1
A09	36120001	36140000	0.392095	0.856249	A2 vs A1
A09	36130001	36150000	0.415049	1.07257	A2 vs A1
A09	36140001	36160000	0.414918	1.0629	A2 vs A1
A09	36150001	36170000	0.418773	1.03043	A2 vs A1
A09	36160001	36180000	0.420164	1.06611	A2 vs A1
A09	36170001	36190000	0.399168	0.968659	A2 vs A1
A09	37280001	37300000	0.354745	0.630428	A2 vs A1
A09	37290001	37310000	0.39446	0.814559	A2 vs A1
A09	37300001	37320000	0.405713	0.875301	A2 vs A1
A09	39080001	39100000	0.417044	1.05869	A2 vs A1
A09	39090001	39110000	0.43399	1.15894	A2 vs A1
A09	39100001	39120000	0.450756	1.27132	A2 vs A1
A09	39110001	39130000	0.480189	1.53889	A2 vs A1
A09	39120001	39140000	0.473661	1.49094	A2 vs A1
A09	39130001	39150000	0.433382	1.21096	A2 vs A1
A09	39140001	39160000	0.371587	0.72416	A2 vs A1
A09	39150001	39170000	0.362332	0.680828	A2 vs A1
A09	39190001	39210000	0.410071	1.03227	A2 vs A1
A09	39200001	39220000	0.379642	0.73441	A2 vs A1
A09	39410001	39430000	0.413454	1.37053	A2 vs A1
A09	41320001	41340000	0.527027	0.70295	A2 vs A1
A09	41420001	41440000	0.367003	1.13364	A2 vs A1
A10	4750001	4770000	0.430041	0.963899	A2 vs A1
A10	4950001	4970000	0.321935	0.784171	A2 vs A1
A10	13510001	13530000	0.335848	0.93624	A2 vs A1
A10	13520001	13540000	0.395217	1.65093	A2 vs A1
A10	13530001	13550000	0.411477	1.86301	A2 vs A1
A10	13540001	13560000	0.423189	2.00512	A2 vs A1
A10	13550001	13570000	0.436179	1.83505	A2 vs A1
A10	13560001	13580000	0.433927	1.79545	A2 vs A1
A10	13570001	13590000	0.350814	1.11826	A2 vs A1
A10	13580001	13600000	0.339582	1.07204	A2 vs A1
A10	13590001	13610000	0.316976	0.984772	A2 vs A1
A10	13700001	13720000	0.366573	1.09492	A2 vs A1
A10	14830001	14850000	0.376013	1.19797	A2 vs A1
A10	14840001	14860000	0.387917	1.32362	A2 vs A1
A10	14850001	14870000	0.362496	1.26803	A2 vs A1
A10	16260001	16280000	0.364524	1.02555	A2 vs A1
A10	18710001	18730000	0.461388	0.821326	A2 vs A1
A10	18720001	18740000	0.446563	0.665814	A2 vs A1
A10	19220001	19240000	0.642582	0.861562	A2 vs A1
A10	21080001	21100000	0.429835	0.723102	A2 vs A1
A10	21120001	21140000	0.518159	1.31232	A2 vs A1
A10	21130001	21150000	0.339462	0.735784	A2 vs A1
A10	21180001	21200000	0.508727	1.69778	A2 vs A1
A10	21190001	21210000	0.557731	1.85212	A2 vs A1
A01	4660001	4680000	0.74251	0.96819	A3 vs A1
A01	4670001	4690000	0.643131	0.680165	A3 vs A1
A01	6750001	6770000	0.42452	0.516501	A3 vs A1
A01	6780001	6800000	0.583045	1.11368	A3 vs A1
A01	6790001	6810000	0.461833	0.508695	A3 vs A1
A01	7180001	7200000	0.663587	2.92861	A3 vs A1
A01	7470001	7490000	0.4832	0.824902	A3 vs A1
A01	7480001	7500000	0.564368	1.4542	A3 vs A1
A01	9300001	9320000	0.398068	0.881568	A3 vs A1
A01	10000001	10020000	0.423796	1.09889	A3 vs A1
A01	11600001	11620000	0.424388	0.547037	A3 vs A1
A01	11610001	11630000	0.464261	0.713265	A3 vs A1
A01	11620001	11640000	0.438065	0.560532	A3 vs A1
A01	11700001	11720000	0.442052	0.474459	A3 vs A1
A01	12620001	12640000	0.419426	0.810606	A3 vs A1
A01	12630001	12650000	0.417317	0.782416	A3 vs A1
A01	12640001	12660000	0.409701	0.883827	A3 vs A1
A01	12660001	12680000	0.380983	0.624208	A3 vs A1
A01	12670001	12690000	0.397159	0.660275	A3 vs A1
A01	12900001	12920000	0.422112	0.60999	A3 vs A1
A01	13330001	13350000	0.374918	0.600554	A3 vs A1
A01	13340001	13360000	0.416198	0.902206	A3 vs A1
A01	13590001	13610000	0.525258	1.05189	A3 vs A1
A01	13600001	13620000	0.549871	1.4556	A3 vs A1
A01	13610001	13630000	0.542054	1.43171	A3 vs A1
A01	13620001	13640000	0.485635	1.09349	A3 vs A1
A01	14880001	14900000	0.373783	0.807431	A3 vs A1
A01	14890001	14910000	0.413297	0.995896	A3 vs A1
A01	14900001	14920000	0.420426	1.04357	A3 vs A1
A01	14940001	14960000	0.375172	0.808165	A3 vs A1
A01	14950001	14970000	0.431546	1.00979	A3 vs A1
A01	14960001	14980000	0.40189	0.960142	A3 vs A1
A01	14970001	14990000	0.411332	1.03034	A3 vs A1
A01	14980001	15000000	0.419687	0.971787	A3 vs A1
A01	14990001	15010000	0.41892	0.960506	A3 vs A1
A01	15000001	15020000	0.44019	1.04537	A3 vs A1
A01	15010001	15030000	0.437216	1.04409	A3 vs A1
A01	15020001	15040000	0.435748	1.05542	A3 vs A1
A01	15030001	15050000	0.440209	1.05258	A3 vs A1
A01	15040001	15060000	0.374892	0.794594	A3 vs A1
A01	15060001	15080000	0.376818	0.900468	A3 vs A1
A01	15070001	15090000	0.427941	1.44188	A3 vs A1
A01	15080001	15100000	0.468935	1.22394	A3 vs A1
A01	15090001	15110000	0.477348	1.24578	A3 vs A1
A01	15100001	15120000	0.483017	1.28542	A3 vs A1
A01	15130001	15150000	0.493126	1.3413	A3 vs A1
A01	15140001	15160000	0.510424	1.50967	A3 vs A1
A01	15150001	15170000	0.42121	1.01512	A3 vs A1
A01	15160001	15180000	0.438037	1.0632	A3 vs A1
A01	15170001	15190000	0.460151	1.14998	A3 vs A1
A01	15180001	15200000	0.424889	0.964243	A3 vs A1
A01	15190001	15210000	0.409445	0.915479	A3 vs A1
A01	15200001	15220000	0.416832	1.09162	A3 vs A1
A01	15210001	15230000	0.451272	1.24888	A3 vs A1
A01	15220001	15240000	0.37292	0.868288	A3 vs A1
A01	15240001	15260000	0.407904	0.806696	A3 vs A1
A01	15250001	15270000	0.420995	0.809467	A3 vs A1
A01	15260001	15280000	0.483424	1.15006	A3 vs A1
A01	15270001	15290000	0.485585	1.25537	A3 vs A1
A01	15290001	15310000	0.374059	0.775549	A3 vs A1
A01	15300001	15320000	0.484642	1.30769	A3 vs A1
A01	15310001	15330000	0.465056	1.19926	A3 vs A1
A01	15320001	15340000	0.493202	1.2963	A3 vs A1
A01	15330001	15350000	0.444131	1.32477	A3 vs A1
A01	15360001	15380000	0.479434	1.24029	A3 vs A1
A01	15370001	15390000	0.486787	1.29282	A3 vs A1
A01	15380001	15400000	0.49171	1.36677	A3 vs A1
A01	15390001	15410000	0.50431	1.4629	A3 vs A1
A01	15400001	15420000	0.498938	1.44308	A3 vs A1
A01	15410001	15430000	0.474934	1.25097	A3 vs A1
A01	15420001	15440000	0.483582	1.17509	A3 vs A1
A01	15430001	15450000	0.505061	1.38463	A3 vs A1
A01	15440001	15460000	0.509964	1.40512	A3 vs A1
A01	15450001	15470000	0.503442	1.37728	A3 vs A1
A01	15460001	15480000	0.496584	1.36611	A3 vs A1
A01	15470001	15490000	0.472491	1.23841	A3 vs A1
A01	15480001	15500000	0.434835	0.985985	A3 vs A1
A01	15490001	15510000	0.445013	0.99661	A3 vs A1
A01	15500001	15520000	0.472245	1.18506	A3 vs A1
A01	15530001	15550000	0.387893	0.919202	A3 vs A1
A01	15540001	15560000	0.370267	0.977316	A3 vs A1
A01	15560001	15580000	0.374095	0.782419	A3 vs A1
A01	15570001	15590000	0.494665	1.37092	A3 vs A1
A01	15580001	15600000	0.492682	1.38581	A3 vs A1
A01	15590001	15610000	0.483937	1.31348	A3 vs A1
A01	15600001	15620000	0.485485	1.30485	A3 vs A1
A01	15610001	15630000	0.491928	1.32899	A3 vs A1
A01	15620001	15640000	0.484845	1.40216	A3 vs A1
A01	15630001	15650000	0.481559	1.36275	A3 vs A1
A01	15640001	15660000	0.486054	1.32379	A3 vs A1
A01	15650001	15670000	0.440316	1.02997	A3 vs A1
A01	15660001	15680000	0.432488	0.952707	A3 vs A1
A01	15670001	15690000	0.436485	1.04134	A3 vs A1
A01	15680001	15700000	0.429138	1.10881	A3 vs A1
A01	15690001	15710000	0.487183	1.3497	A3 vs A1
A01	15700001	15720000	0.492388	1.33711	A3 vs A1
A01	15710001	15730000	0.491173	1.34951	A3 vs A1
A01	15720001	15740000	0.488018	1.30695	A3 vs A1
A01	15730001	15750000	0.475975	1.2389	A3 vs A1
A01	15740001	15760000	0.477098	1.325	A3 vs A1
A01	15750001	15770000	0.491383	1.38058	A3 vs A1
A01	15760001	15780000	0.410016	0.774804	A3 vs A1
A01	15780001	15800000	0.419334	1.50527	A3 vs A1
A01	15790001	15810000	0.517411	1.57267	A3 vs A1
A01	15800001	15820000	0.472703	1.17276	A3 vs A1
A01	15810001	15830000	0.463449	1.06913	A3 vs A1
A01	15820001	15840000	0.510924	1.43548	A3 vs A1
A01	15830001	15850000	0.486114	1.27744	A3 vs A1
A01	15840001	15860000	0.454479	1.101	A3 vs A1
A01	15850001	15870000	0.448517	1.24544	A3 vs A1
A01	15860001	15880000	0.399531	0.869541	A3 vs A1
A01	15870001	15890000	0.423824	0.887356	A3 vs A1
A01	15880001	15900000	0.479672	1.20961	A3 vs A1
A01	15890001	15910000	0.474495	1.18453	A3 vs A1
A01	15900001	15920000	0.479713	1.33304	A3 vs A1
A01	15910001	15930000	0.471138	1.31428	A3 vs A1
A01	15920001	15940000	0.479258	1.2479	A3 vs A1
A01	15930001	15950000	0.483047	1.27671	A3 vs A1
A01	15940001	15960000	0.467881	1.21846	A3 vs A1
A01	15950001	15970000	0.422356	1.00678	A3 vs A1
A01	15970001	15990000	0.464522	2.21648	A3 vs A1
A01	15980001	16000000	0.432111	1.76087	A3 vs A1
A01	16140001	16160000	0.421006	1.30658	A3 vs A1
A01	16150001	16170000	0.421006	1.30658	A3 vs A1
A01	16190001	16210000	0.407998	1.30512	A3 vs A1
A01	16200001	16220000	0.402408	1.36509	A3 vs A1
A01	16210001	16230000	0.376434	1.64312	A3 vs A1
A01	16340001	16360000	0.497781	1.51825	A3 vs A1
A01	16350001	16370000	0.377079	1.46943	A3 vs A1
A01	16370001	16390000	0.488506	1.3149	A3 vs A1
A01	16380001	16400000	0.499128	1.41408	A3 vs A1
A01	16390001	16410000	0.50357	1.46229	A3 vs A1
A01	16400001	16420000	0.467401	1.21837	A3 vs A1
A01	16410001	16430000	0.379121	0.822351	A3 vs A1
A01	16440001	16460000	0.453497	1.17732	A3 vs A1
A01	16450001	16470000	0.465993	1.25668	A3 vs A1
A01	16460001	16480000	0.503411	1.4084	A3 vs A1
A01	16470001	16490000	0.486107	1.31082	A3 vs A1
A01	16480001	16500000	0.468734	1.20415	A3 vs A1
A01	16490001	16510000	0.405684	0.713487	A3 vs A1
A01	16520001	16540000	0.38043	0.860462	A3 vs A1
A01	16530001	16550000	0.427521	1.02019	A3 vs A1
A01	16540001	16560000	0.452643	1.31379	A3 vs A1
A01	16550001	16570000	0.460686	1.35415	A3 vs A1
A01	16560001	16580000	0.50819	1.47896	A3 vs A1
A01	16570001	16590000	0.500664	1.42345	A3 vs A1
A01	16580001	16600000	0.492976	1.36413	A3 vs A1
A01	16590001	16610000	0.491541	1.3819	A3 vs A1
A01	16600001	16620000	0.443296	1.22798	A3 vs A1
A01	16620001	16640000	0.394842	1.1056	A3 vs A1
A01	16630001	16650000	0.502225	1.42033	A3 vs A1
A01	16680001	16700000	0.490105	1.27974	A3 vs A1
A01	16690001	16710000	0.522911	1.55668	A3 vs A1
A01	16700001	16720000	0.504494	1.42343	A3 vs A1
A01	16710001	16730000	0.397663	1.26961	A3 vs A1
A01	16720001	16740000	0.433755	1.36681	A3 vs A1
A01	16730001	16750000	0.515064	1.50199	A3 vs A1
A01	16760001	16780000	0.413326	1.15314	A3 vs A1
A01	16780001	16800000	0.392929	0.856276	A3 vs A1
A01	16790001	16810000	0.475235	1.14194	A3 vs A1
A01	16800001	16820000	0.496454	1.40822	A3 vs A1
A01	16810001	16830000	0.490835	1.41777	A3 vs A1
A01	16820001	16840000	0.463432	1.08444	A3 vs A1
A01	16830001	16850000	0.432179	0.964239	A3 vs A1
A01	16840001	16860000	0.45342	1.24082	A3 vs A1
A01	16850001	16870000	0.492002	1.32635	A3 vs A1
A01	16860001	16880000	0.491996	1.31282	A3 vs A1
A01	16870001	16890000	0.496771	1.41563	A3 vs A1
A01	16880001	16900000	0.497137	1.39079	A3 vs A1
A01	16890001	16910000	0.495493	1.35909	A3 vs A1
A01	16900001	16920000	0.505128	1.34323	A3 vs A1
A01	16910001	16930000	0.433267	0.984056	A3 vs A1
A01	16920001	16940000	0.436039	1.0134	A3 vs A1
A01	16930001	16950000	0.458947	1.27879	A3 vs A1
A01	16940001	16960000	0.4615	1.43198	A3 vs A1
A01	16950001	16970000	0.416773	1.4682	A3 vs A1
A01	16980001	17000000	0.396425	1.37654	A3 vs A1
A01	17030001	17050000	0.413943	1.37477	A3 vs A1
A01	17040001	17060000	0.415755	1.40242	A3 vs A1
A01	17050001	17070000	0.414169	1.30218	A3 vs A1
A01	17060001	17080000	0.385575	1.07889	A3 vs A1
A01	17080001	17100000	0.387928	1.32705	A3 vs A1
A01	17090001	17110000	0.387169	1.32774	A3 vs A1
A01	17130001	17150000	0.501457	1.33581	A3 vs A1
A01	17140001	17160000	0.377501	0.93066	A3 vs A1
A01	17150001	17170000	0.395563	1.00387	A3 vs A1
A01	17160001	17180000	0.467075	1.12031	A3 vs A1
A01	17180001	17200000	0.378268	1.03693	A3 vs A1
A01	17190001	17210000	0.465413	1.20771	A3 vs A1
A01	17200001	17220000	0.484043	1.32635	A3 vs A1
A01	17210001	17230000	0.476521	1.18713	A3 vs A1
A01	17220001	17240000	0.382127	0.58718	A3 vs A1
A01	17260001	17280000	0.468118	1.34556	A3 vs A1
A01	17270001	17290000	0.445276	1.21179	A3 vs A1
A01	17280001	17300000	0.442598	1.20154	A3 vs A1
A01	17290001	17310000	0.473397	1.28387	A3 vs A1
A01	17300001	17320000	0.48873	1.35323	A3 vs A1
A01	17310001	17330000	0.518883	1.51814	A3 vs A1
A01	17320001	17340000	0.512841	1.48914	A3 vs A1
A01	17330001	17350000	0.497745	1.38021	A3 vs A1
A01	17340001	17360000	0.487703	1.29521	A3 vs A1
A01	17350001	17370000	0.477814	1.17501	A3 vs A1
A01	17360001	17380000	0.48574	1.23286	A3 vs A1
A01	17370001	17390000	0.486325	1.2846	A3 vs A1
A01	17380001	17400000	0.469211	1.21469	A3 vs A1
A01	17390001	17410000	0.487867	1.28261	A3 vs A1
A01	17400001	17420000	0.430376	1.22184	A3 vs A1
A01	17410001	17430000	0.419655	1.2495	A3 vs A1
A01	17420001	17440000	0.421991	0.970792	A3 vs A1
A01	17430001	17450000	0.375978	0.810998	A3 vs A1
A01	17480001	17500000	0.419748	0.855248	A3 vs A1
A01	17490001	17510000	0.481665	1.26024	A3 vs A1
A01	17500001	17520000	0.456642	1.02206	A3 vs A1
A01	17510001	17530000	0.379986	0.769547	A3 vs A1
A01	17520001	17540000	0.390353	0.869094	A3 vs A1
A01	17530001	17550000	0.470441	1.22151	A3 vs A1
A01	17540001	17560000	0.426082	1.21946	A3 vs A1
A01	17550001	17570000	0.424783	1.20353	A3 vs A1
A01	17560001	17580000	0.419923	0.929718	A3 vs A1
A01	17570001	17590000	0.405275	0.960766	A3 vs A1
A01	17580001	17600000	0.44494	1.26192	A3 vs A1
A01	17590001	17610000	0.476926	1.25778	A3 vs A1
A01	17600001	17620000	0.437087	1.27249	A3 vs A1
A01	17610001	17630000	0.424885	1.21718	A3 vs A1
A01	17620001	17640000	0.428725	0.97519	A3 vs A1
A01	17650001	17670000	0.446223	1.10636	A3 vs A1
A01	17660001	17680000	0.473197	1.19388	A3 vs A1
A01	17670001	17690000	0.474341	1.19537	A3 vs A1
A01	17680001	17700000	0.452543	1.05695	A3 vs A1
A01	25210001	25230000	0.452412	0.632372	A3 vs A1
A01	25220001	25240000	0.574185	0.980014	A3 vs A1
A01	25230001	25250000	0.593052	1.1481	A3 vs A1
A01	25340001	25360000	0.491489	0.523448	A3 vs A1
A01	25350001	25370000	0.568542	0.974838	A3 vs A1
A01	25360001	25380000	0.597872	1.20389	A3 vs A1
A01	25370001	25390000	0.509655	0.731363	A3 vs A1
A01	27110001	27130000	0.500835	0.46609	A3 vs A1
A01	27270001	27290000	0.427965	0.469889	A3 vs A1
A01	27280001	27300000	0.486844	0.620831	A3 vs A1
A01	27290001	27310000	0.439824	0.486333	A3 vs A1
A02	3800001	3820000	0.477294	0.823259	A3 vs A1
A02	3810001	3830000	0.496792	1.09874	A3 vs A1
A02	3820001	3840000	0.480977	1.20779	A3 vs A1
A02	3830001	3850000	0.482407	1.21287	A3 vs A1
A02	3840001	3860000	0.485418	1.19926	A3 vs A1
A02	3850001	3870000	0.373947	0.522168	A3 vs A1
A02	7430001	7450000	0.438269	1.70815	A3 vs A1
A02	9130001	9150000	0.401592	1.10503	A3 vs A1
A02	12770001	12790000	0.372372	1.45251	A3 vs A1
A02	13570001	13590000	0.447134	0.482167	A3 vs A1
A02	13580001	13600000	0.450955	0.559405	A3 vs A1
A02	13590001	13610000	0.436578	0.562608	A3 vs A1
A02	13600001	13620000	0.447056	0.501321	A3 vs A1
A02	13610001	13630000	0.438211	0.472913	A3 vs A1
A02	13620001	13640000	0.423473	0.476864	A3 vs A1
A02	13630001	13650000	0.42702	0.494106	A3 vs A1
A02	13640001	13660000	0.421498	0.515222	A3 vs A1
A02	13650001	13670000	0.411448	0.603836	A3 vs A1
A02	13660001	13680000	0.425451	0.706963	A3 vs A1
A02	13670001	13690000	0.431816	0.691619	A3 vs A1
A02	13680001	13700000	0.438887	0.69383	A3 vs A1
A02	13690001	13710000	0.415993	0.600663	A3 vs A1
A02	13700001	13720000	0.410962	0.571021	A3 vs A1
A02	26640001	26660000	0.525825	0.811779	A3 vs A1
A02	26650001	26670000	0.573636	1.08166	A3 vs A1
A02	26660001	26680000	0.605584	1.3269	A3 vs A1
A02	26670001	26690000	0.620104	1.38602	A3 vs A1
A02	26680001	26700000	0.58871	1.09977	A3 vs A1
A02	26690001	26710000	0.616919	1.33236	A3 vs A1
A02	26700001	26720000	0.583118	1.20082	A3 vs A1
A02	26710001	26730000	0.560894	1.0822	A3 vs A1
A02	26720001	26740000	0.630715	1.22698	A3 vs A1
A02	26730001	26750000	0.439095	0.557221	A3 vs A1
A02	26760001	26780000	0.42231	0.632938	A3 vs A1
A02	26840001	26860000	0.51129	0.67831	A3 vs A1
A02	26850001	26870000	0.553854	0.709	A3 vs A1
A02	26860001	26880000	0.550047	0.636291	A3 vs A1
A02	26870001	26890000	0.540238	0.489521	A3 vs A1
A02	26880001	26900000	0.552129	0.603431	A3 vs A1
A02	26940001	26960000	0.584964	1.13214	A3 vs A1
A02	26950001	26970000	0.554508	0.878499	A3 vs A1
A02	26980001	27000000	0.542618	0.983182	A3 vs A1
A02	26990001	27010000	0.415104	0.626783	A3 vs A1
A02	29550001	29570000	0.561384	0.648467	A3 vs A1
A02	31510001	31530000	0.431503	2.00283	A3 vs A1
A03	2940001	2960000	0.377736	1.23444	A3 vs A1
A03	2950001	2970000	0.417425	1.60523	A3 vs A1
A03	2960001	2980000	0.399913	1.49778	A3 vs A1
A03	2970001	2990000	0.402495	1.50862	A3 vs A1
A03	2980001	3000000	0.385476	1.39616	A3 vs A1
A03	2990001	3010000	0.378393	1.35007	A3 vs A1
A03	3000001	3020000	0.406922	1.50283	A3 vs A1
A03	8060001	8080000	0.711451	1.89807	A3 vs A1
A03	8070001	8090000	0.716806	1.92812	A3 vs A1
A03	8080001	8100000	0.693736	1.5478	A3 vs A1
A03	8420001	8440000	0.51599	0.538885	A3 vs A1
A03	8430001	8450000	0.568173	0.776638	A3 vs A1
A03	8440001	8460000	0.545908	0.711404	A3 vs A1
A03	11020001	11040000	0.526777	0.491381	A3 vs A1
A03	12180001	12200000	0.689708	2.71683	A3 vs A1
A03	13290001	13310000	0.591114	0.835615	A3 vs A1
A03	14130001	14150000	0.543229	0.466445	A3 vs A1
A03	15600001	15620000	0.396926	0.806127	A3 vs A1
A03	15610001	15630000	0.42665	1.0903	A3 vs A1
A03	17420001	17440000	0.498294	0.745356	A3 vs A1
A03	17430001	17450000	0.415389	0.762193	A3 vs A1
A03	17550001	17570000	0.544288	1.1284	A3 vs A1
A03	17560001	17580000	0.549154	1.19772	A3 vs A1
A03	17570001	17590000	0.532896	1.13274	A3 vs A1
A03	18250001	18270000	0.467294	0.681171	A3 vs A1
A03	18260001	18280000	0.486007	0.8696	A3 vs A1
A03	18270001	18290000	0.485717	0.808531	A3 vs A1
A03	18280001	18300000	0.466645	0.801528	A3 vs A1
A03	19350001	19370000	0.462985	0.512536	A3 vs A1
A03	20110001	20130000	0.492184	0.796489	A3 vs A1
A03	20120001	20140000	0.517139	0.937627	A3 vs A1
A03	20130001	20150000	0.590579	1.28109	A3 vs A1
A03	20240001	20260000	0.505941	0.860273	A3 vs A1
A03	20250001	20270000	0.428293	0.593609	A3 vs A1
A03	20390001	20410000	0.549792	1.04521	A3 vs A1
A03	20400001	20420000	0.485734	0.578036	A3 vs A1
A03	20790001	20810000	0.581343	1.16091	A3 vs A1
A03	20800001	20820000	0.558129	0.847796	A3 vs A1
A03	20810001	20830000	0.495097	0.643426	A3 vs A1
A03	20820001	20840000	0.455426	0.500713	A3 vs A1
A03	28660001	28680000	0.389912	0.888742	A3 vs A1
A03	28850001	28870000	0.391666	0.836633	A3 vs A1
A03	28860001	28880000	0.403971	0.976886	A3 vs A1
A03	28870001	28890000	0.424965	1.19113	A3 vs A1
A03	28880001	28900000	0.404226	1.07668	A3 vs A1
A03	29080001	29100000	0.382229	0.924174	A3 vs A1
A03	29160001	29180000	0.41883	1.14655	A3 vs A1
A03	29170001	29190000	0.455841	1.28761	A3 vs A1
A03	29180001	29200000	0.462402	1.27076	A3 vs A1
A03	29190001	29210000	0.442352	1.13462	A3 vs A1
A03	29200001	29220000	0.426777	1.0045	A3 vs A1
A03	29210001	29230000	0.442027	1.03438	A3 vs A1
A03	29220001	29240000	0.459078	1.06873	A3 vs A1
A03	29230001	29250000	0.438614	0.939418	A3 vs A1
A03	29240001	29260000	0.435471	0.958158	A3 vs A1
A03	29250001	29270000	0.465967	1.14762	A3 vs A1
A03	29280001	29300000	0.40759	0.961967	A3 vs A1
A03	29550001	29570000	0.412884	0.830076	A3 vs A1
A03	29560001	29580000	0.418957	0.892238	A3 vs A1
A03	29570001	29590000	0.384857	0.721498	A3 vs A1
A03	29740001	29760000	0.370155	0.468587	A3 vs A1
A03	29750001	29770000	0.441546	0.874045	A3 vs A1
A03	29780001	29800000	0.392434	0.664938	A3 vs A1
A03	29970001	29990000	0.422125	0.627571	A3 vs A1
A03	29980001	30000000	0.404491	0.512146	A3 vs A1
A03	41020001	41040000	0.400437	0.861431	A3 vs A1
A03	41030001	41050000	0.392841	0.751551	A3 vs A1
A03	41040001	41060000	0.382385	0.603987	A3 vs A1
A03	41050001	41070000	0.497666	1.6756	A3 vs A1
A03	41060001	41080000	0.442402	1.41237	A3 vs A1
A03	41160001	41180000	0.53625	1.88589	A3 vs A1
A03	41170001	41190000	0.53625	1.88589	A3 vs A1
A04	1850001	1870000	0.397896	1.55615	A3 vs A1
A04	14020001	14040000	0.574113	0.912104	A3 vs A1
A04	14030001	14050000	0.599354	0.936675	A3 vs A1
A04	14080001	14100000	0.515003	0.589776	A3 vs A1
A04	14090001	14110000	0.507424	0.625928	A3 vs A1
A04	14600001	14620000	0.525636	0.698954	A3 vs A1
A04	14620001	14640000	0.407234	0.503289	A3 vs A1
A04	14630001	14650000	0.551487	0.917605	A3 vs A1
A04	14640001	14660000	0.539675	0.837611	A3 vs A1
A04	14650001	14670000	0.558416	0.858461	A3 vs A1
A04	14660001	14680000	0.547436	0.842018	A3 vs A1
A04	21840001	21860000	0.490301	0.524871	A3 vs A1
A04	21940001	21960000	0.480579	0.66672	A3 vs A1
A04	22010001	22030000	0.489609	0.539795	A3 vs A1
A04	22020001	22040000	0.509152	0.573988	A3 vs A1
A04	24000001	24020000	0.462233	0.572035	A3 vs A1
A04	24100001	24120000	0.545694	0.587526	A3 vs A1
A04	25130001	25150000	0.660409	2.45204	A3 vs A1
A04	25870001	25890000	0.530651	0.578805	A3 vs A1
A04	26130001	26150000	0.394758	0.631344	A3 vs A1
A04	26400001	26420000	0.467015	1.09619	A3 vs A1
A05	1150001	1170000	0.595853	0.855075	A3 vs A1
A05	2190001	2210000	0.425415	0.770738	A3 vs A1
A05	2660001	2680000	0.421787	0.656143	A3 vs A1
A05	2670001	2690000	0.474773	0.802164	A3 vs A1
A05	2680001	2700000	0.458219	0.743958	A3 vs A1
A05	2690001	2710000	0.412123	0.555309	A3 vs A1
A05	2760001	2780000	0.400942	0.501653	A3 vs A1
A05	2900001	2920000	0.47084	0.475585	A3 vs A1
A05	3990001	4010000	0.533476	0.603086	A3 vs A1
A05	4000001	4020000	0.575848	1.1489	A3 vs A1
A05	4010001	4030000	0.588483	1.31425	A3 vs A1
A05	4020001	4040000	0.611416	1.19504	A3 vs A1
A05	4030001	4050000	0.622915	1.38381	A3 vs A1
A05	4040001	4060000	0.629053	1.48787	A3 vs A1
A05	4050001	4070000	0.504446	0.655654	A3 vs A1
A05	4060001	4080000	0.58569	1.12049	A3 vs A1
A05	4070001	4090000	0.608519	1.29284	A3 vs A1
A05	4420001	4440000	0.546156	1.41354	A3 vs A1
A05	4430001	4450000	0.501714	1.04332	A3 vs A1
A05	4470001	4490000	0.407222	0.807613	A3 vs A1
A05	4480001	4500000	0.370897	0.609297	A3 vs A1
A05	4600001	4620000	0.395605	0.52544	A3 vs A1
A05	6040001	6060000	0.42805	0.559209	A3 vs A1
A05	6050001	6070000	0.420801	0.48738	A3 vs A1
A05	6880001	6900000	0.476418	0.635278	A3 vs A1
A05	6890001	6910000	0.542805	0.946095	A3 vs A1
A05	6900001	6920000	0.54473	0.964379	A3 vs A1
A05	6910001	6930000	0.456253	0.595244	A3 vs A1
A05	6920001	6940000	0.42925	0.546584	A3 vs A1
A05	6930001	6950000	0.454509	0.661975	A3 vs A1
A05	6950001	6970000	0.423781	0.810025	A3 vs A1
A05	6960001	6980000	0.502454	1.17486	A3 vs A1
A05	6970001	6990000	0.516831	1.20111	A3 vs A1
A05	8190001	8210000	0.460277	0.961345	A3 vs A1
A05	8200001	8220000	0.489241	1.0089	A3 vs A1
A05	8210001	8230000	0.521521	1.01692	A3 vs A1
A05	8220001	8240000	0.514918	1.1665	A3 vs A1
A05	8280001	8300000	0.551198	0.499085	A3 vs A1
A05	8290001	8310000	0.551154	0.502592	A3 vs A1
A05	8770001	8790000	0.568714	2.05666	A3 vs A1
A05	8780001	8800000	0.49254	0.95105	A3 vs A1
A05	8790001	8810000	0.400589	0.579127	A3 vs A1
A05	9290001	9310000	0.498383	1.10206	A3 vs A1
A05	9300001	9320000	0.499294	1.09506	A3 vs A1
A05	9310001	9330000	0.510562	1.38909	A3 vs A1
A05	9330001	9350000	0.476884	0.860568	A3 vs A1
A05	9340001	9360000	0.48597	0.990212	A3 vs A1
A05	9350001	9370000	0.491437	1.14258	A3 vs A1
A05	9360001	9380000	0.481195	1.1675	A3 vs A1
A05	9370001	9390000	0.462364	1.13644	A3 vs A1
A05	9380001	9400000	0.38502	0.62482	A3 vs A1
A05	14400001	14420000	0.473777	1.04081	A3 vs A1
A05	14410001	14430000	0.406313	0.618532	A3 vs A1
A05	15030001	15050000	0.447439	1.23314	A3 vs A1
A05	16440001	16460000	0.428981	0.742969	A3 vs A1
A05	16450001	16470000	0.428981	0.742969	A3 vs A1
A05	17370001	17390000	0.490844	3.82234	A3 vs A1
A05	17380001	17400000	0.490844	3.82234	A3 vs A1
A05	18430001	18450000	0.551503	2.78009	A3 vs A1
A05	18440001	18460000	0.440741	1.14118	A3 vs A1
A05	18460001	18480000	0.384109	1.13945	A3 vs A1
A05	18550001	18570000	0.498786	0.53859	A3 vs A1
A05	19610001	19630000	0.490363	0.575092	A3 vs A1
A05	21150001	21170000	0.525963	0.562435	A3 vs A1
A05	21270001	21290000	0.469865	0.817282	A3 vs A1
A05	21280001	21300000	0.469865	0.817282	A3 vs A1
A05	21390001	21410000	0.583433	2.96088	A3 vs A1
A05	21980001	22000000	0.524092	0.590572	A3 vs A1
A05	24120001	24140000	0.577344	2.96102	A3 vs A1
A05	24130001	24150000	0.577344	2.96102	A3 vs A1
A05	25780001	25800000	0.464589	2.47088	A3 vs A1
A05	27640001	27660000	0.405492	0.648343	A3 vs A1
A05	27980001	28000000	0.41389	1.1055	A3 vs A1
A05	29090001	29110000	0.526468	2.7744	A3 vs A1
A05	29500001	29520000	0.480175	0.480027	A3 vs A1
A05	31560001	31580000	0.513412	0.880353	A3 vs A1
A05	31570001	31590000	0.450545	0.791931	A3 vs A1
A05	31580001	31600000	0.455723	0.836618	A3 vs A1
A05	31590001	31610000	0.497487	1.02591	A3 vs A1
A05	31600001	31620000	0.436838	0.980248	A3 vs A1
A05	31700001	31720000	0.458433	0.826266	A3 vs A1
A05	31710001	31730000	0.427773	0.699724	A3 vs A1
A05	31720001	31740000	0.38486	0.542967	A3 vs A1
A05	32040001	32060000	0.436043	0.748702	A3 vs A1
A05	34090001	34110000	0.43274	0.978195	A3 vs A1
A05	34920001	34940000	0.42565	0.638516	A3 vs A1
A05	34940001	34960000	0.404607	0.614295	A3 vs A1
A05	34950001	34970000	0.392285	0.517101	A3 vs A1
A05	40440001	40460000	0.390121	1.06556	A3 vs A1
A05	40470001	40490000	0.463506	0.929035	A3 vs A1
A05	40480001	40500000	0.489082	0.860948	A3 vs A1
A06	3380001	3400000	0.453721	0.629324	A3 vs A1
A06	3390001	3410000	0.444108	0.540886	A3 vs A1
A06	5810001	5830000	0.467238	0.586856	A3 vs A1
A06	5990001	6010000	0.430035	0.633987	A3 vs A1
A06	6000001	6020000	0.442428	0.680575	A3 vs A1
A06	6870001	6890000	0.470211	0.611797	A3 vs A1
A06	37100001	37120000	0.380293	0.590361	A3 vs A1
A06	43610001	43630000	0.518472	0.531296	A3 vs A1
A06	43620001	43640000	0.546619	0.658054	A3 vs A1
A07	360001	380000	0.411889	0.484927	A3 vs A1
A07	380001	400000	0.424168	0.471067	A3 vs A1
A07	740001	760000	0.556396	0.739034	A3 vs A1
A07	750001	770000	0.548981	0.810381	A3 vs A1
A07	1020001	1040000	0.533187	0.634781	A3 vs A1
A07	1030001	1050000	0.545215	0.666578	A3 vs A1
A07	1040001	1060000	0.552032	0.687136	A3 vs A1
A07	1050001	1070000	0.551691	0.697838	A3 vs A1
A07	1060001	1080000	0.546392	0.688615	A3 vs A1
A07	8510001	8530000	0.547693	1.03525	A3 vs A1
A07	8520001	8540000	0.555755	1.50846	A3 vs A1
A07	8530001	8550000	0.489963	1.0704	A3 vs A1
A07	8540001	8560000	0.487426	0.989981	A3 vs A1
A07	8550001	8570000	0.533041	1.1814	A3 vs A1
A07	8560001	8580000	0.413117	0.616398	A3 vs A1
A07	8570001	8590000	0.371747	0.467848	A3 vs A1
A07	8580001	8600000	0.507386	1.00693	A3 vs A1
A07	8590001	8610000	0.55932	1.32337	A3 vs A1
A07	8600001	8620000	0.570189	1.38971	A3 vs A1
A07	8610001	8630000	0.54017	1.19347	A3 vs A1
A07	8620001	8640000	0.521914	1.15354	A3 vs A1
A07	8630001	8650000	0.517917	1.19534	A3 vs A1
A07	8750001	8770000	0.660994	1.7023	A3 vs A1
A07	8760001	8780000	0.618321	1.27626	A3 vs A1
A07	8780001	8800000	0.466201	0.545016	A3 vs A1
A07	8790001	8810000	0.475483	0.617631	A3 vs A1
A07	8800001	8820000	0.475488	0.523722	A3 vs A1
A07	8810001	8830000	0.469486	0.514575	A3 vs A1
A07	8820001	8840000	0.467942	0.492107	A3 vs A1
A07	8830001	8850000	0.47366	0.501059	A3 vs A1
A07	8840001	8860000	0.471771	0.507387	A3 vs A1
A07	8850001	8870000	0.472784	0.512026	A3 vs A1
A07	8980001	9000000	0.595202	1.23053	A3 vs A1
A07	8990001	9010000	0.561939	0.901581	A3 vs A1
A07	9340001	9360000	0.505201	0.953825	A3 vs A1
A07	9350001	9370000	0.564684	1.29333	A3 vs A1
A07	9360001	9380000	0.603727	1.59047	A3 vs A1
A07	9370001	9390000	0.574106	1.39572	A3 vs A1
A07	9380001	9400000	0.54765	1.22907	A3 vs A1
A07	9390001	9410000	0.597521	1.43121	A3 vs A1
A07	9400001	9420000	0.606551	1.43699	A3 vs A1
A07	9410001	9430000	0.627609	1.62447	A3 vs A1
A07	10100001	10120000	0.407128	0.5389	A3 vs A1
A07	10110001	10130000	0.416357	0.493441	A3 vs A1
A07	10120001	10140000	0.42521	0.532366	A3 vs A1
A07	10130001	10150000	0.426187	0.572474	A3 vs A1
A07	10140001	10160000	0.419164	0.580443	A3 vs A1
A07	10150001	10170000	0.424235	0.582612	A3 vs A1
A07	10190001	10210000	0.386279	0.519098	A3 vs A1
A07	11740001	11760000	0.450159	0.524563	A3 vs A1
A07	12850001	12870000	0.595899	0.831824	A3 vs A1
A07	14480001	14500000	0.407722	0.839997	A3 vs A1
A07	14490001	14510000	0.460329	1.04657	A3 vs A1
A07	14990001	15010000	0.382451	0.719225	A3 vs A1
A07	17580001	17600000	0.465126	1.44017	A3 vs A1
A07	17590001	17610000	0.371063	0.890843	A3 vs A1
A08	12670001	12690000	0.412859	0.558931	A3 vs A1
A08	12680001	12700000	0.378239	0.737462	A3 vs A1
A08	12690001	12710000	0.405437	0.600958	A3 vs A1
A08	12800001	12820000	0.390479	0.512228	A3 vs A1
A08	12810001	12830000	0.378181	0.508694	A3 vs A1
A08	13090001	13110000	0.417283	1.36954	A3 vs A1
A08	13100001	13120000	0.399364	1.36402	A3 vs A1
A08	13110001	13130000	0.390636	1.31035	A3 vs A1
A08	13230001	13250000	0.405132	1.44988	A3 vs A1
A08	14840001	14860000	0.565229	1.23247	A3 vs A1
A08	14850001	14870000	0.465395	0.72416	A3 vs A1
A08	20430001	20450000	0.582742	0.576309	A3 vs A1
A09	640001	660000	0.374458	0.684878	A3 vs A1
A09	650001	670000	0.374458	0.684878	A3 vs A1
A09	750001	770000	0.379631	0.582554	A3 vs A1
A09	760001	780000	0.378496	0.594009	A3 vs A1
A09	1370001	1390000	0.411215	0.517776	A3 vs A1
A09	2890001	2910000	0.582474	2.01825	A3 vs A1
A09	2900001	2920000	0.598875	2.26847	A3 vs A1
A09	2910001	2930000	0.407497	0.72745	A3 vs A1
A09	19750001	19770000	0.439635	0.661933	A3 vs A1
A09	20130001	20150000	0.482978	0.977981	A3 vs A1
A09	20140001	20160000	0.482978	0.977981	A3 vs A1
A09	20900001	20920000	0.489579	0.972469	A3 vs A1
A09	20910001	20930000	0.489579	0.972469	A3 vs A1
A09	23380001	23400000	0.526798	1.19125	A3 vs A1
A09	25170001	25190000	0.503417	0.918754	A3 vs A1
A09	25180001	25200000	0.481545	0.955219	A3 vs A1
A09	25320001	25340000	0.480208	0.652367	A3 vs A1
A09	25330001	25350000	0.391662	0.562441	A3 vs A1
A09	26580001	26600000	0.481862	1.00691	A3 vs A1
A09	28790001	28810000	0.377027	0.476159	A3 vs A1
A09	28800001	28820000	0.398284	0.550624	A3 vs A1
A09	28810001	28830000	0.398918	0.567704	A3 vs A1
A09	28820001	28840000	0.39799	0.465817	A3 vs A1
A09	30980001	31000000	0.438878	0.790584	A3 vs A1
A09	30990001	31010000	0.418899	0.659714	A3 vs A1
A09	32170001	32190000	0.369319	0.744342	A3 vs A1
A09	32600001	32620000	0.389469	0.777505	A3 vs A1
A09	32610001	32630000	0.408884	0.762479	A3 vs A1
A09	32780001	32800000	0.475491	1.03483	A3 vs A1
A09	32790001	32810000	0.515119	1.29063	A3 vs A1
A09	32800001	32820000	0.437303	0.874231	A3 vs A1
A09	32810001	32830000	0.370655	0.589884	A3 vs A1
A09	32830001	32850000	0.390984	0.919115	A3 vs A1
A09	32840001	32860000	0.443902	1.20343	A3 vs A1
A09	32850001	32870000	0.374686	0.770147	A3 vs A1
A09	33040001	33060000	0.447401	0.814527	A3 vs A1
A09	33050001	33070000	0.435173	0.777017	A3 vs A1
A09	34900001	34920000	0.453025	0.763148	A3 vs A1
A09	34910001	34930000	0.422454	0.661983	A3 vs A1
A09	35560001	35580000	0.383136	0.477846	A3 vs A1
A09	35570001	35590000	0.377576	0.510761	A3 vs A1
A09	35580001	35600000	0.38502	0.483833	A3 vs A1
A09	40500001	40520000	0.506158	0.760134	A3 vs A1
A09	43230001	43250000	0.446533	0.521522	A3 vs A1
A09	43240001	43260000	0.44158	0.563565	A3 vs A1
A09	43580001	43600000	0.621257	0.930387	A3 vs A1
A09	43590001	43610000	0.644942	1.08712	A3 vs A1
A09	43600001	43620000	0.650762	1.15612	A3 vs A1
A09	43610001	43630000	0.613374	0.879047	A3 vs A1
A09	43730001	43750000	0.558832	0.691404	A3 vs A1
A09	44000001	44020000	0.38215	0.590226	A3 vs A1
A09	44010001	44030000	0.39173	0.628567	A3 vs A1
A09	44480001	44500000	0.444033	0.706633	A3 vs A1
A09	44490001	44510000	0.413182	0.557986	A3 vs A1
A10	990001	1010000	0.572061	1.1611	A3 vs A1
A10	1000001	1020000	0.642188	1.93249	A3 vs A1
A10	1010001	1030000	0.589183	1.44433	A3 vs A1
A10	1020001	1040000	0.49519	0.689326	A3 vs A1
A10	1030001	1050000	0.525961	0.948069	A3 vs A1
A10	1040001	1060000	0.531238	1.03846	A3 vs A1
A10	1100001	1120000	0.421896	0.46699	A3 vs A1
A10	1130001	1150000	0.509782	0.863386	A3 vs A1
A10	3210001	3230000	0.42994	1.27622	A3 vs A1
A10	3490001	3510000	0.529732	0.755682	A3 vs A1
A10	3540001	3560000	0.511277	0.630889	A3 vs A1
A10	3550001	3570000	0.578744	1.05587	A3 vs A1
A10	3560001	3580000	0.559704	1.00102	A3 vs A1
A10	3570001	3590000	0.411209	0.488466	A3 vs A1
A10	4460001	4480000	0.460647	0.790979	A3 vs A1
A10	5430001	5450000	0.395482	0.539906	A3 vs A1
A10	6840001	6860000	0.38279	1.39728	A3 vs A1
A10	6890001	6910000	0.413139	0.558887	A3 vs A1
A10	6920001	6940000	0.622037	3.46298	A3 vs A1
A10	7170001	7190000	0.578906	1.22041	A3 vs A1
A10	7180001	7200000	0.689401	2.63549	A3 vs A1
A10	8270001	8290000	0.427599	0.897411	A3 vs A1
A10	8280001	8300000	0.471202	0.839436	A3 vs A1
A10	8290001	8310000	0.492399	0.774817	A3 vs A1
A10	8300001	8320000	0.456835	0.693975	A3 vs A1
A10	8310001	8330000	0.46269	0.719299	A3 vs A1
A10	8320001	8340000	0.503866	0.839683	A3 vs A1
A10	8330001	8350000	0.432637	0.636724	A3 vs A1
A10	8340001	8360000	0.426695	0.691661	A3 vs A1
A10	8350001	8370000	0.499103	1.05149	A3 vs A1
A10	8420001	8440000	0.483479	0.730378	A3 vs A1
A10	8430001	8450000	0.497639	0.796525	A3 vs A1
A10	8440001	8460000	0.471096	0.614472	A3 vs A1
A10	8450001	8470000	0.462309	0.665236	A3 vs A1
A10	8460001	8480000	0.43602	0.676085	A3 vs A1
A10	9310001	9330000	0.438085	0.925613	A3 vs A1
A10	9320001	9340000	0.480882	1.11364	A3 vs A1
A10	9330001	9350000	0.481945	1.09981	A3 vs A1
A10	9360001	9380000	0.486089	1.09237	A3 vs A1
A10	9370001	9390000	0.453814	0.988305	A3 vs A1
A10	9380001	9400000	0.409121	0.856771	A3 vs A1
A10	9390001	9410000	0.410075	0.845507	A3 vs A1
A10	9400001	9420000	0.466907	0.965863	A3 vs A1
A10	9410001	9430000	0.383884	0.907004	A3 vs A1
A10	9430001	9450000	0.401204	0.801366	A3 vs A1
A10	9440001	9460000	0.469388	0.992256	A3 vs A1
A10	9450001	9470000	0.455482	0.88197	A3 vs A1
A10	9460001	9480000	0.439341	0.88063	A3 vs A1
A10	9500001	9520000	0.427579	0.719239	A3 vs A1
A10	9510001	9530000	0.42169	0.623417	A3 vs A1
A10	9520001	9540000	0.402295	0.485897	A3 vs A1
A10	9530001	9550000	0.425478	0.653665	A3 vs A1
A10	9540001	9560000	0.414663	0.640369	A3 vs A1
A10	9550001	9570000	0.393178	0.554077	A3 vs A1
A10	12240001	12260000	0.423249	1.86881	A3 vs A1
A10	12360001	12380000	0.407544	1.01251	A3 vs A1
A10	12370001	12390000	0.469955	1.20849	A3 vs A1
A10	14120001	14140000	0.487412	1.18692	A3 vs A1
A10	14130001	14150000	0.519276	1.49131	A3 vs A1
A10	14140001	14160000	0.503132	1.21255	A3 vs A1
A10	14150001	14170000	0.441618	0.966432	A3 vs A1
A10	14290001	14310000	0.382345	0.552171	A3 vs A1
A10	14700001	14720000	0.497416	1.04244	A3 vs A1
A10	14710001	14730000	0.550008	1.54135	A3 vs A1
A10	14720001	14740000	0.573185	0.851448	A3 vs A1
A10	16260001	16280000	0.447003	0.703202	A3 vs A1
A10	16270001	16290000	0.370481	0.473052	A3 vs A1
A10	19110001	19130000	0.574347	0.674813	A3 vs A1
A10	21360001	21380000	0.661307	2.58807	A3 vs A1
A10	21370001	21390000	0.661307	2.58807	A3 vs A1

## Sheet: S7
Table S7. Annotation of the candidate genes involved in improvement.
Gene	Chromosome	Start Pos.	End Pos.	Comparison	Corresponding to Arabidopsis gene ID	Description
Bra_cxA01g025980	A01	11605791	11612848	A3 vs A1	AT4G15490	UGT84A3
Bra_cxA01g025940	A01	11634536	11638947	A3 vs A1	AT4G15430	ERD (early-responsive to dehydration stress) family protein
Bra_cxA01g024650	A01	12630538	12637729	A3 vs A1	-	Inositol hexakisphosphate
Bra_cxA01g023520	A01	13596476	13600381	A3 vs A1	AT3G49500	RNA-dependent RNA polymerase 6 (RDR6)
Bra_cxA01g023510	A01	13603963	13607120	A3 vs A1	AT3G49490	unknown protein
Bra_cxA01g022070	A01	14893224	14896451	A3 vs A1	AT3G46760	Protein kinase superfamily protein
Bra_cxA01g022060	A01	14905086	14905163	A3 vs A1	-	-
Bra_cxA01g022050	A01	14905199	14905681	A3 vs A1	-	UAA transporter family
Bra_cxA01g022040	A01	14906151	14907524	A3 vs A1	AT5G40010	AAA-ATPase 1 (AATP1)
Bra_cxA01g021960	A01	14973830	14974291	A3 vs A1	-	-
Bra_cxA01g021950	A01	14987599	14988616	A3 vs A1	-	BEST Arabidopsis thaliana protein match is Protein of
Bra_cxA01g021930	A01	15007869	15008872	A3 vs A1	-	methyl-CpG-binding domain-containing protein(MBD5)
Bra_cxA01g021920	A01	15016492	15016911	A3 vs A1	-	-
Bra_cxA01g021910	A01	15016506	15016964	A3 vs A1	-	-
Bra_cxA01g021840	A01	15063481	15065752	A3 vs A1	AT3G46510	plant U-box 13 (PUB13)
Bra_cxA01g021830	A01	15066391	15067097	A3 vs A1	-	Ribonuclease H protein
Bra_cxA01g021820	A01	15101810	15103990	A3 vs A1	-	Belongs to the iron ascorbate-dependent oxidoreductase family
Bra_cxA01g021810	A01	15106012	15106585	A3 vs A1	-	Ribonuclease H protein
Bra_cxA01g021800	A01	15106679	15107077	A3 vs A1	-	-
Bra_cxA01g021720	A01	15217881	15218126	A3 vs A1	-	-
Bra_cxA01g021710	A01	15223530	15225234	A3 vs A1	AT3G46060	RAB GTPase homolog 8A (RAB8A)
Bra_cxA01g021550	A01	15323204	15324913	A3 vs A1	AT3G45260	C2H2-like zinc finger protein
Bra_cxA01g021540	A01	15361240	15361689	A3 vs A1	-	Ribonuclease H protein
Bra_cxA01g021530	A01	15361761	15365695	A3 vs A1	AT3G45190	SIT4 phosphatase-associated family protein
Bra_cxA01g021230	A01	15699820	15702348	A3 vs A1	AT3G44900	cation/H+ exchanger 4 (CHX4)
Bra_cxA01g021220	A01	15703133	15704206	A3 vs A1	-	ribosomal protein L9(RPL9)
Bra_cxA01g021210	A01	15706480	15713773	A3 vs A1	-	nuclease activity
Bra_cxA01g021200	A01	15714635	15717019	A3 vs A1	AT3G44880	ACCELERATED CELL DEATH 1 (ACD1)
Bra_cxA01g021180	A01	15722395	15726566	A3 vs A1	-	Ribonuclease H protein
Bra_cxA01g021190	A01	15726186	15726497	A3 vs A1	-	-
Bra_cxA01g021170	A01	15728401	15731296	A3 vs A1	AT3G44820	Phototropic-responsive NPH3 family protein
Bra_cxA01g021160	A01	15733931	15736554	A3 vs A1	-	RNA-binding S4 domain-containing protein
Bra_cxA01g021150	A01	15737923	15738972	A3 vs A1	-	-
Bra_cxA01g021140	A01	15744774	15747530	A3 vs A1	AT1G53140	Dynamin related protein 5A (DRP5A)
Bra_cxA01g021110	A01	15767280	15772974	A3 vs A1	AT5G35210	metalloendopeptidases
Bra_cxA01g021100	A01	15835847	15836987	A3 vs A1	-	Phytosulfokines(PSK3)
Bra_cxA01g021090	A01	15837420	15844121	A3 vs A1	AT3G44730	kinesin-like protein 1 (KP1)
Bra_cxA01g021080	A01	15848568	15848711	A3 vs A1	-	-
Bra_cxA01g021070	A01	15857637	15857969	A3 vs A1	-	-
Bra_cxA01g021050	A01	16610531	16610767	A3 vs A1	-	-
Bra_cxA01g021000	A01	16967518	16968575	A3 vs A1	-	-
Bra_cxA01g020970	A01	16990986	16991451	A3 vs A1	-	GRF zinc finger
Bra_cxA01g020960	A01	16991825	16992868	A3 vs A1	-	DNA-directed 5'-3' RNA polymerase activity
Bra_cxA01g020950	A01	16994255	16994599	A3 vs A1	-	-
Bra_cxA01g020940	A01	16994745	16994949	A3 vs A1	-	-
Bra_cxA01g020840	A01	17286396	17286518	A3 vs A1	-	-
Bra_cxA01g020770	A01	17389829	17391340	A3 vs A1	AT3G57620	glyoxal oxidase-related protein
Bra_cxA01g020760	A01	17394028	17394353	A3 vs A1	-	Belongs to the helicase family
Bra_cxA01g020750	A01	17397786	17401052	A3 vs A1	-	DNA recombination
Bra_cxA01g020720	A01	17411145	17412418	A3 vs A1	-	DNA recombination
Bra_cxA01g020670	A01	17505567	17507198	A3 vs A1	AT1G54680	unknown protein
Bra_cxA01g020660	A01	17509233	17512515	A3 vs A1	AT1G54710	homolog of yeast autophagy 18 (ATG18) H (ATG18H)
Bra_cxA01g020650	A01	17604914	17605165	A3 vs A1	-	-
Bra_cxA01g020640	A01	17608086	17608515	A3 vs A1	-	-
Bra_cxA01g020630	A01	17611732	17611809	A3 vs A1	-	-
Bra_cxA01g020620	A01	17612071	17612100	A3 vs A1	-	-
Bra_cxA01g020610	A01	17612163	17612228	A3 vs A1	-	-
Bra_cxA01g020540	A01	17654570	17655344	A3 vs A1	-	-
Bra_cxA01g020520	A01	17690773	17691903	A3 vs A1	AT1G54780	TLP18.3
Bra_cxA01g010320	A01	25229717	25230699	A3 vs A1	-	Phylloplanin-like
Bra_cxA01g010010	A01	25344800	25350539	A3 vs A1	AT3G16830	TOPLESS-related 2 (TPR2)
Bra_cxA01g010000	A01	25356582	25358317	A3 vs A1	AT3G16800	Protein phosphatase 2C family protein
Bra_cxA01g009990	A01	25362415	25362855	A3 vs A1	-	-
Bra_cxA01g009980	A01	25368169	25368677	A3 vs A1	-	-
Bra_cxA01g009970	A01	25369689	25370015	A3 vs A1	-	BEST Arabidopsis thaliana protein match is
Bra_cxA01g009960	A01	25373077	25375374	A3 vs A1	-	structural constituent of ribosome
Bra_cxA01g009950	A01	25379269	25380248	A3 vs A1	AT3G16770	ethylene-responsive element binding protein (EBP)
Bra_cxA01g009940	A01	25381247	25383013	A3 vs A1	-	cellular component assembly
Bra_cxA01g006980	A01	27113635	27115801	A3 vs A1	AT3G12820	myb domain protein 10 (MYB10)
Bra_cxA01g006970	A01	27115900	27117420	A3 vs A1	-	helicase activity
Bra_cxA01g006960	A01	27118439	27120606	A3 vs A1	AT3G12780	phosphoglycerate kinase 1 (PGK1)
Bra_cxA01g006950	A01	27121101	27122851	A3 vs A1	AT3G12760	CONTAINS InterPro DOMAIN/s: Defective-in-cullin neddylation protein (InterPro:IPR014764), Protein of unknown function DUF298 (InterPro:IPR005176), UBA-like (InterPro:IPR009060)
Bra_cxA01g033540	A01	7180904	7181110	A3 vs A1	-	-
Bra_cxA01g033530	A01	7182489	7185715	A3 vs A1	-	-
Bra_cxA01g030030	A01	9300419	9307014	A3 vs A1	AT4G26890	mitogen-activated protein kinase kinase kinase 16 (MAPKKK16)
Bra_cxA10g032580	A10	1000237	1014105	A3 vs A1	AT1G03280	Transcription factor TFIIE, alpha subunit
Bra_cxA10g032570	A10	1014421	1017216	A3 vs A1	AT1G03290	unknown protein
Bra_cxA10g032560	A10	1020080	1021243	A3 vs A1	-	ABC transporter E family member
Bra_cxA10g032550	A10	1022085	1027332	A3 vs A1	-	tRNA synthetase class I (C) family protein
Bra_cxA10g032470	A10	1048674	1053942	A3 vs A1	AT1G03365	RING/U-box superfamily protein
Bra_cxA10g032390	A10	1102595	1105051	A3 vs A1	-	CUGBP Elav-like family member
Bra_cxA10g032380	A10	1106841	1107698	A3 vs A1	AT1G03470	Kinase interacting (KIP1-like) family protein
Bra_cxA10g032370	A10	1109019	1110720	A3 vs A1	AT1G03475	LESION INITIATION 2 (LIN2)
Bra_cxA10g032360	A10	1113671	1115324	A3 vs A1	-	-
Bra_cxA10g018950	A10	12368752	12371103	A3 vs A1	AT5G57180	chloroplast import apparatus 2 (CIA2)
Bra_cxA10g018940	A10	12371504	12375277	A3 vs A1	AT5G57190	phosphatidylserine decarboxylase 2 (PSD2)
Bra_cxA10g018930	A10	12378251	12381201	A3 vs A1	AT5G57200	ENTH/ANTH/VHS superfamily protein
Bra_cxA10g018920	A10	12383877	12386674	A3 vs A1	AT5G57210	Ypt/Rab-GAP domain of gyp1p superfamily protein
Bra_cxA10g015590	A10	14128466	14132722	A3 vs A1	AT5G60690	REVOLUTA (REV)
Bra_cxA10g015580	A10	14133225	14136403	A3 vs A1	AT5G60700	glycosyltransferase family protein 2
Bra_cxA10g015390	A10	14290995	14291948	A3 vs A1	AT5G22890	C2H2 and C2HC zinc fingers superfamily protein
Bra_cxA10g015380	A10	14293052	14293477	A3 vs A1	AT1G07790	HTB1
Bra_cxA10g015370	A10	14293852	14294147	A3 vs A1	AT5G22875	unknown protein
Bra_cxA10g014650	A10	14705999	14710731	A3 vs A1	AT5G59055	tRNA-Asp (anticodon: GTC)
Bra_cxA10g014640	A10	14712210	14713062	A3 vs A1	AT5G21274	calmodulin 6 (CAM6)
Bra_cxA10g014630	A10	14713645	14720901	A3 vs A1	AT5G21222	protein kinase family protein
Bra_cxA10g014620	A10	14730635	14735194	A3 vs A1	-	Tandem repeat in fly CG14066 (La related protein), human KIAA0731 and worm R144.7. Unknown function.
Bra_cxA10g014610	A10	14736050	14742529	A3 vs A1	AT5G21150	ARGONAUTE 9 (AGO9)
Bra_cxA10g005390	A10	19107848	19113022	A3 vs A1	AT5G08740	NAD(P)H dehydrogenase C1 (NDC1)
Bra_cxA10g005380	A10	19113473	19117238	A3 vs A1	AT5G08720	CONTAINS InterPro DOMAIN/s: Streptomyces cyclase/dehydrase (InterPro:IPR005031)
Bra_cxA10g005370	A10	19124418	19126964	A3 vs A1	AT5G08690	ATP synthase alpha/beta family protein
Bra_cxA10g005360	A10	19128435	19129046	A3 vs A1	-	-
Bra_cxA10g005350	A10	19129925	19132353	A3 vs A1	AT5G08670	ATP synthase alpha/beta family protein
Bra_cxA10g028180	A10	3505018	3506507	A3 vs A1	AT5G18180	H/ACA ribonucleoprotein complex, subunit Gar1/Naf1 protein
Bra_cxA10g028170	A10	3507080	3525968	A3 vs A1	-	mannosyl-oligosaccharide glucosidase activity
Bra_cxA10g028160	A10	3539622	3540993	A3 vs A1	-	Ribonuclease H protein
Bra_cxA10g028150	A10	3546012	3550978	A3 vs A1	AT1G07570	APK1A
Bra_cxA10g028130	A10	3560151	3561955	A3 vs A1	AT1G07620	ATOBGM
Bra_cxA10g028120	A10	3563133	3563598	A3 vs A1	-	-
Bra_cxA10g028110	A10	3566684	3568913	A3 vs A1	AT1G07630	pol-like 5 (PLL5)
Bra_cxA10g025790	A10	7189017	7192209	A3 vs A1	AT5G49730	ferric reduction oxidase 6 (FRO6)
Bra_cxA10g025000	A10	8272684	8273268	A3 vs A1	AT5G51210	oleosin3 (OLEO3)
Bra_cxA10g024990	A10	8274017	8275170	A3 vs A1	AT5G51220	ubiquinol-cytochrome C chaperone family protein
Bra_cxA10g024980	A10	8281640	8283735	A3 vs A1	-	-
Bra_cxA10g024970	A10	8284226	8288967	A3 vs A1	AT5G51230	EMBRYONIC FLOWER 2 (EMF2)
Bra_cxA10g024950	A10	8299041	8302131	A3 vs A1	AT5G51270	U-box domain-containing protein kinase family protein
Bra_cxA10g024940	A10	8304770	8305578	A3 vs A1	AT3G01310	Phosphoglycerate mutase-like family protein
Bra_cxA10g023560	A10	9314658	9315049	A3 vs A1	-	-
Bra_cxA10g023550	A10	9315120	9316484	A3 vs A1	AT5G52510	SCARECROW-like 8 (SCL8)
Bra_cxA10g023540	A10	9326311	9329975	A3 vs A1	AT5G52520	OVULE ABORTION 6 (OVA6)
Bra_cxA10g023490	A10	9390362	9392608	A3 vs A1	-	-
Bra_cxA10g023480	A10	9399031	9399285	A3 vs A1	-	-
Bra_cxA10g032610	A10	993247	994587	A3 vs A1	AT1G03210	Phenazine biosynthesis PhzC/PhzF protein
Bra_cxA10g032600	A10	994922	996541	A3 vs A1	AT1G03250	unknown protein
Bra_cxA10g032590	A10	997377	999017	A3 vs A1	-	F-box protein
Bra_cxA02g025350	A02	13582452	13584089	A3 vs A1	AT1G75410	BEL1-like homeodomain 3 (BLH3)
Bra_cxA02g025340	A02	13587890	13605371	A3 vs A1	-	Belongs to the AAA ATPase family
Bra_cxA02g025330	A02	13606773	13607922	A3 vs A1	-	ATP-dependent protease La (LON) domain protein
Bra_cxA02g025320	A02	13617180	13618574	A3 vs A1	AT1G47620	cytochrome P450, family 96, subfamily A, polypeptide 8 (CYP96A8)
Bra_cxA02g025310	A02	13627243	13627839	A3 vs A1	AT1G75490	Integrase-type DNA-binding superfamily protein
Bra_cxA02g025300	A02	13629080	13630898	A3 vs A1	AT1G75500	Walls Are Thin 1 (WAT1)
Bra_cxA02g025290	A02	13653121	13654174	A3 vs A1	AT1G75510	Transcription initiation factor IIF, beta subunit
Bra_cxA02g025280	A02	13657248	13658608	A3 vs A1	AT1G75520	SHI-related sequence 5 (SRS5)
Bra_cxA02g025270	A02	13688617	13689843	A3 vs A1	AT1G75540	salt tolerance homolog2 (STH2)
Bra_cxA02g025260	A02	13702427	13702972	A3 vs A1	AT1G75550	glycine-rich protein
Bra_cxA02g025250	A02	13704237	13704380	A3 vs A1	-	-
Bra_cxA02g009700	A02	26638326	26642047	A3 vs A1	-	GRF zinc finger; multicellular
Bra_cxA02g009690	A02	26644768	26658288	A3 vs A1	AT3G26100	Regulator of chromosome condensation (RCC1) family protein
Bra_cxA02g009660	A02	26688259	26689894	A3 vs A1	AT3G26170	cytochrome P450, family 71, subfamily B, polypeptide 19 (CYP71B19)
Bra_cxA02g009650	A02	26697434	26697502	A3 vs A1	-	-
Bra_cxA02g009640	A02	26720935	26722661	A3 vs A1	AT3G26200	cytochrome P450, family 71, subfamily B, polypeptide 22 (CYP71B22)
Bra_cxA02g009630	A02	26728686	26730711	A3 vs A1	AT3G26210	cytochrome P450, family 71, subfamily B, polypeptide 23 (CYP71B23)
Bra_cxA02g009550	A02	26771428	26773104	A3 vs A1	AT3G26330	cytochrome P450, family 71, subfamily B, polypeptide 37 (CYP71B37)
Bra_cxA02g009540	A02	26779343	26779531	A3 vs A1	-	-
Bra_cxA02g009510	A02	26854960	26855148	A3 vs A1	-	-
Bra_cxA02g009500	A02	26856465	26858337	A3 vs A1	AT2G02580	cytochrome P450, family 71, subfamily B, polypeptide 9 (CYP71B9)
Bra_cxA02g009490	A02	26858875	26859948	A3 vs A1	-	-
Bra_cxA02g009480	A02	26861263	26861577	A3 vs A1	AT3G26360	Ribosomal protein S21 family protein
Bra_cxA02g009470	A02	26863127	26865101	A3 vs A1	AT3G26380	Melibiase family protein
Bra_cxA02g009460	A02	26867737	26869454	A3 vs A1	AT3G26410	methyltransferases
Bra_cxA02g009450	A02	26869870	26870723	A3 vs A1	-	Zinc knuckle
Bra_cxA02g009440	A02	26871767	26872711	A3 vs A1	-	Belongs to the STXBP unc-18 SEC1 family
Bra_cxA02g009430	A02	26873060	26874757	A3 vs A1	AT3G26500	plant intracellular ras group-related LRR 2 (PIRL2)
Bra_cxA02g009420	A02	26877374	26878016	A3 vs A1	-	Octicosapeptide Phox Bem1p (PB1) domain-containing protein
Bra_cxA02g009410	A02	26887758	26887931	A3 vs A1	-	-
Bra_cxA02g009310	A02	26946407	26947012	A3 vs A1	-	-
Bra_cxA02g009300	A02	26950985	26952940	A3 vs A1	AT3G26744	INDUCER OF CBF EXPRESSION 1 (ICE1)
Bra_cxA02g009270	A02	26967142	26967582	A3 vs A1	-	protein serine/threonine phosphatase activity
Bra_cxA02g009250	A02	26985223	26991201	A3 vs A1	AT3G26770	NAD(P)-binding Rossmann-fold superfamily protein
Bra_cxA02g001730	A02	31510158	31510283	A3 vs A1	-	-
Bra_cxA02g001720	A02	31511854	31511964	A3 vs A1	-	-
Bra_cxA02g001710	A02	31512895	31513008	A3 vs A1	-	-
Bra_cxA02g001700	A02	31514250	31514360	A3 vs A1	-	-
Bra_cxA02g001690	A02	31515933	31516010	A3 vs A1	-	-
Bra_cxA02g001680	A02	31516648	31516758	A3 vs A1	-	-
Bra_cxA02g001670	A02	31518329	31518406	A3 vs A1	-	-
Bra_cxA02g001660	A02	31518918	31518935	A3 vs A1	-	-
Bra_cxA02g001650	A02	31519569	31519640	A3 vs A1	-	-
Bra_cxA02g001640	A02	31520616	31520693	A3 vs A1	-	-
Bra_cxA02g001630	A02	31521205	31521222	A3 vs A1	-	-
Bra_cxA02g001620	A02	31521507	31521578	A3 vs A1	-	-
Bra_cxA02g001610	A02	31521856	31521927	A3 vs A1	-	-
Bra_cxA02g001600	A02	31522260	31522301	A3 vs A1	-	-
Bra_cxA02g041810	A02	3837870	3839451	A3 vs A1	AT5G19680	Leucine-rich repeat (LRR) family protein
Bra_cxA02g041800	A02	3840319	3841739	A3 vs A1	AT5G19690	staurosporin and temperature sensitive 3-like A (STT3A)
Bra_cxA02g041790	A02	3847163	3847999	A3 vs A1	AT5G19700	MATE efflux family protein
Bra_cxA02g035060	A02	7443756	7443995	A3 vs A1	-	-
Bra_cxA02g035050	A02	7444953	7446709	A3 vs A1	AT5G53950	CUP-SHAPED COTYLEDON 2 (CUC2)
Bra_cxA02g032300	A02	9141370	9141897	A3 vs A1	-	-
Bra_cxA02g032280	A02	9143063	9143655	A3 vs A1	-	Belongs to the GRAS family
Bra_cxA02g032290	A02	9143148	9143519	A3 vs A1	-	-
Bra_cxA02g032270	A02	9145471	9146257	A3 vs A1	-	Microsomal glutathione S-transferase
Bra_cxA03g038120	A03	14131033	14135478	A3 vs A1	AT4G02520	glutathione S-transferase PHI 2 (GSTF2)
Bra_cxA03g034840	A03	15615898	15618149	A3 vs A1	-	-
Bra_cxA03g030770	A03	17421027	17424674	A3 vs A1	AT3G13930	Dihydrolipoamide acetyltransferase, long form protein
Bra_cxA03g030750	A03	17427392	17442988	A3 vs A1	AT3G13960	growth-regulating factor 5 (GRF5)
Bra_cxA03g030760	A03	17430672	17431244	A3 vs A1	-	Leucine-rich repeat extensin-like protein 3
Bra_cxA03g029280	A03	18267279	18268115	A3 vs A1	-	-
Bra_cxA03g029270	A03	18268279	18269098	A3 vs A1	AT3G17120	unknown protein
Bra_cxA03g029260	A03	18269964	18270515	A3 vs A1	-	cell wall vacuolar inhibitor of fructosidase
Bra_cxA03g029250	A03	18272124	18274111	A3 vs A1	-	cell wall vacuolar inhibitor of fructosidase
Bra_cxA03g025810	A03	20115756	20116133	A3 vs A1	-	zinc finger protein
Bra_cxA03g025800	A03	20118021	20118556	A3 vs A1	AT1G03440	Leucine-rich repeat (LRR) family protein
Bra_cxA03g025790	A03	20119536	20121038	A3 vs A1	AT3G24290	ammonium transporter 1
Bra_cxA03g025780	A03	20132152	20135984	A3 vs A1	-	Encoded by
Bra_cxA03g025610	A03	20246237	20246598	A3 vs A1	-	-
Bra_cxA03g025600	A03	20246766	20249881	A3 vs A1	AT3G24515	ubiquitin-conjugating enzyme 37 (UBC37)
Bra_cxA03g025590	A03	20253853	20260822	A3 vs A1	AT3G54670	TITAN8 (TTN8)
Bra_cxA03g025330	A03	20408084	20408588	A3 vs A1	-	-
Bra_cxA03g025320	A03	20413121	20414755	A3 vs A1	AT3G25110	fatA acyl-ACP thioesterase (FaTA)
Bra_cxA03g025310	A03	20415276	20417256	A3 vs A1	AT3G25140	QUASIMODO 1 (QUA1)
Bra_cxA03g025300	A03	20417728	20419107	A3 vs A1	-	ER lumen
Bra_cxA03g024450	A03	20795000	20797405	A3 vs A1	AT2G06050	oxophytodienoate-reductase 3 (OPR3)
Bra_cxA03g024440	A03	20798532	20804621	A3 vs A1	AT2G05990	MOSAIC DEATH 1 (MOD1)
Bra_cxA03g024430	A03	20806968	20809005	A3 vs A1	AT2G11520	calmodulin-binding receptor-like cytoplasmic kinase 3 (CRCK3)
Bra_cxA03g024420	A03	20811489	20811788	A3 vs A1	-	-
Bra_cxA03g024410	A03	20812009	20812233	A3 vs A1	-	-
Bra_cxA03g024400	A03	20813294	20814928	A3 vs A1	-	The proteasome is a multicatalytic proteinase complex which is characterized by its ability to cleave peptides with Arg, Phe, Tyr, Leu, and Glu adjacent to the leaving group at neutral or slightly basic pH
Bra_cxA03g024390	A03	20816100	20816723	A3 vs A1	-	CYTH
Bra_cxA03g024380	A03	20818333	20819618	A3 vs A1	-	Type II secretion system (T2SS), protein F
Bra_cxA03g024370	A03	20822166	20825302	A3 vs A1	AT2G12400	unknown protein
Bra_cxA03g010580	A03	28658037	28662183	A3 vs A1	AT4G30110	heavy metal atpase 2 (HMA2)
Bra_cxA03g010570	A03	28672121	28673527	A3 vs A1	AT5G59840	Ras-related small GTP-binding family protein
Bra_cxA03g010560	A03	28675082	28675219	A3 vs A1	-	-
Bra_cxA03g010250	A03	28860459	28862126	A3 vs A1	AT4G30420	nodulin MtN21 /EamA-like transporter family protein
Bra_cxA03g010240	A03	28863268	28863495	A3 vs A1	-	-
Bra_cxA03g010230	A03	28866722	28867258	A3 vs A1	-	Ribonuclease H protein
Bra_cxA03g010220	A03	28873102	28873442	A3 vs A1	-	-
Bra_cxA03g009860	A03	29076964	29080010	A3 vs A1	AT4G30680	Initiation factor eIF-4 gamma, MA3
Bra_cxA03g009850	A03	29081391	29081501	A3 vs A1	-	-
Bra_cxA03g009840	A03	29089033	29090566	A3 vs A1	AT4G30690	Translation initiation factor 3 protein
Bra_cxA03g009830	A03	29090815	29096207	A3 vs A1	AT4G30700	Pentatricopeptide repeat (PPR) superfamily protein
Bra_cxA03g009700	A03	29156790	29166436	A3 vs A1	AT4G30935	WRKY DNA-binding protein 32 (WRKY32)
Bra_cxA03g009690	A03	29170664	29170936	A3 vs A1	-	-
Bra_cxA03g009680	A03	29174188	29175361	A3 vs A1	-	Zinc knuckle family protein
Bra_cxA03g009670	A03	29176070	29176108	A3 vs A1	-	-
Bra_cxA03g009660	A03	29201470	29202945	A3 vs A1	-	Ribonuclease H protein
Bra_cxA03g009650	A03	29204389	29205974	A3 vs A1	-	Belongs to the peroxidase family. Classical plant (class III) peroxidase subfamily
Bra_cxA03g009640	A03	29206266	29206479	A3 vs A1	-	-
Bra_cxA03g009630	A03	29207875	29209242	A3 vs A1	-	-
Bra_cxA03g009620	A03	29223377	29224669	A3 vs A1	AT4G30960	SOS3-interacting protein 3 (SIP3)
Bra_cxA03g009610	A03	29230094	29230549	A3 vs A1	-	-
Bra_cxA03g009600	A03	29241707	29256213	A3 vs A1	AT4G30990	ARM repeat superfamily protein
Bra_cxA03g009590	A03	29256802	29258221	A3 vs A1	AT4G31020	alpha/beta-Hydrolases superfamily protein
Bra_cxA03g009580	A03	29261553	29263066	A3 vs A1	AT4G31040	CemA-like proton extrusion protein-related
Bra_cxA03g009570	A03	29267256	29268777	A3 vs A1	AT4G31100	wall-associated kinase, putative
Bra_cxA03g009550	A03	29278697	29280283	A3 vs A1	AT4G31115	Protein of unknown function (DUF1997)
Bra_cxA03g009540	A03	29280581	29284950	A3 vs A1	AT4G31120	SHK1 binding protein 1 (SKB1)
Bra_cxA03g009530	A03	29293361	29295238	A3 vs A1	-	Belongs to the glycosyl hydrolase 17 family
Bra_cxA03g009520	A03	29296119	29302962	A3 vs A1	AT4G31160	DDB1-CUL4 associated factor 1 (DCAF1)
Bra_cxA03g008460	A03	29980999	29982196	A3 vs A1	-	-
Bra_cxA03g008450	A03	29982581	29984212	A3 vs A1	AT4G32980	homeobox gene 1 (ATH1)
Bra_cxA03g050120	A03	8067730	8070058	A3 vs A1	-	calcium-dependent phospholipid binding
Bra_cxA03g050130	A03	8069226	8069654	A3 vs A1	-	-
Bra_cxA03g050110	A03	8073206	8073715	A3 vs A1	-	Belongs to the SNF7 family
Bra_cxA03g050100	A03	8074592	8078313	A3 vs A1	AT2G32900	ATZW10
Bra_cxA03g050090	A03	8080499	8080726	A3 vs A1	-	-
Bra_cxA03g050080	A03	8084510	8086518	A3 vs A1	-	meprin and TRAF homology domain-containing protein MATH domain-containing protein
Bra_cxA03g050070	A03	8088594	8091054	A3 vs A1	AT2G32850	Protein kinase superfamily protein
Bra_cxA03g050060	A03	8092851	8095651	A3 vs A1	AT2G32830	phosphate transporter 1
Bra_cxA03g049320	A03	8420182	8420451	A3 vs A1	-	-
Bra_cxA03g049310	A03	8426803	8428416	A3 vs A1	AT2G34810	FAD-binding Berberine family protein
Bra_cxA03g049300	A03	8432271	8433227	A3 vs A1	AT2G34820	basic helix-loop-helix (bHLH) DNA-binding superfamily protein
Bra_cxA03g049290	A03	8434320	8436118	A3 vs A1	AT2G34840	Coatomer epsilon subunit
Bra_cxA03g049280	A03	8437206	8437490	A3 vs A1	-	-
Bra_cxA03g049270	A03	8439174	8440019	A3 vs A1	AT2G34910	BEST Arabidopsis thaliana protein match is: root hair specific 4 (TAIR:AT1G30850.1)
Bra_cxA03g049260	A03	8447102	8448587	A3 vs A1	AT2G34930	disease resistance family protein / LRR family protein
Bra_cxA04g021760	A04	14031696	14039964	A3 vs A1	AT5G39500	GNOM-like 1 (GNL1)
Bra_cxA04g021750	A04	14040213	14041251	A3 vs A1	-	Protein of unknown function (DUF1997)
Bra_cxA04g020870	A04	14599815	14603032	A3 vs A1	AT5G40280	ENHANCED RESPONSE TO ABA 1 (ERA1)
Bra_cxA04g020860	A04	14603576	14604953	A3 vs A1	-	Belongs to the Casparian strip membrane proteins (CASP) family
Bra_cxA04g020830	A04	14626122	14626739	A3 vs A1	AT2G20110	Tesmin/TSO1-like CXC domain-containing protein
Bra_cxA04g020820	A04	14627707	14628014	A3 vs A1	-	-
Bra_cxA04g020810	A04	14639219	14641987	A3 vs A1	-	myb domain protein
Bra_cxA04g020800	A04	14650670	14650951	A3 vs A1	-	-
Bra_cxA04g020790	A04	14651047	14652424	A3 vs A1	AT1G53000	KDSB
Bra_cxA04g020780	A04	14656835	14657539	A3 vs A1	-	Protein of unknown function (DUF1645)
Bra_cxA04g020770	A04	14661925	14662956	A3 vs A1	-	Ribonuclease H protein
Bra_cxA04g020760	A04	14663691	14666336	A3 vs A1	AT5G40880	WD-40 repeat family protein / zfwd3 protein (ZFWD3)
Bra_cxA04g020750	A04	14668300	14669958	A3 vs A1	AT3G09120	Protein of unknown function (DUF674)
Bra_cxA04g020740	A04	14670630	14672196	A3 vs A1	-	Glutaredoxin
Bra_cxA04g020730	A04	14674090	14674965	A3 vs A1	-	hydrolase m7G(5')pppN diphosphatase mRNA binding protein homodimerization
Bra_cxA04g020720	A04	14676209	14677078	A3 vs A1	-	hydrolase m7G(5')pppN diphosphatase mRNA binding protein homodimerization
Bra_cxA04g020710	A04	14677886	14678212	A3 vs A1	AT3G59800	unknown protein
Bra_cxA04g009090	A04	21936537	21940253	A3 vs A1	AT2G33170	Leucine-rich repeat receptor-like protein kinase family protein
Bra_cxA04g009080	A04	21946102	21946718	A3 vs A1	AT2G33180	unknown protein
Bra_cxA04g009070	A04	21947922	21948329	A3 vs A1	-	Serine incorporator (Serinc)
Bra_cxA04g009060	A04	21948998	21950107	A3 vs A1	-	-
Bra_cxA04g009050	A04	21950663	21950992	A3 vs A1	-	Ribonuclease H protein
Bra_cxA04g005100	A04	24013708	24014626	A3 vs A1	AT2G39360	Protein kinase superfamily protein
Bra_cxA04g002800	A04	25138195	25143776	A3 vs A1	AT2G42600	phosphoenolpyruvate carboxylase 2 (PPC2)
Bra_cxA04g000960	A04	26131827	26132623	A3 vs A1	-	Chaperone for wingless signalling and trafficking of LDL receptor
Bra_cxA04g000950	A04	26134553	26142829	A3 vs A1	AT2G46020	BRAHMA (BRM)
Bra_cxA05g043220	A05	1150037	1151131	A3 vs A1	AT2G46140	Late embryogenesis abundant protein
Bra_cxA05g043210	A05	1151759	1156627	A3 vs A1	AT4G13445	tRNA-Glu (anticodon: CTC)
Bra_cxA05g041060	A05	2194208	2195646	A3 vs A1	AT2G43880	Pectin lyase-like superfamily protein
Bra_cxA05g040260	A05	2656954	2664759	A3 vs A1	AT2G44980	SNF2 domain-containing protein / helicase domain-containing protein
Bra_cxA05g040250	A05	2665020	2668322	A3 vs A1	AT2G45000	EMBRYO DEFECTIVE 2766 (EMB2766)
Bra_cxA05g040240	A05	2668751	2670445	A3 vs A1	AT2G45010	PLAC8 family protein
Bra_cxA05g040230	A05	2672061	2676355	A3 vs A1	AT1G45332	Translation elongation factor EFG/EF2 protein
Bra_cxA05g040220	A05	2677396	2678415	A3 vs A1	AT2G45040	Matrixin family protein
Bra_cxA05g040210	A05	2683040	2683893	A3 vs A1	AT2G45050	GATA transcription factor 2 (GATA2)
Bra_cxA05g040080	A05	2764023	2772556	A3 vs A1	AT1G48860	RNA 3'-terminal phosphate cyclase/enolpyruvate transferase, alpha/beta
Bra_cxA05g039890	A05	2904567	2906552	A3 vs A1	AT2G45510	cytochrome P450, family 704, subfamily A, polypeptide 2 (CYP704A2)
Bra_cxA05g039880	A05	2907816	2908790	A3 vs A1	AT2G45600	alpha/beta-Hydrolases superfamily protein
Bra_cxA05g039870	A05	2909973	2910575	A3 vs A1	-	alpha/beta hydrolase fold
Bra_cxA05g039860	A05	2911348	2912677	A3 vs A1	-	Sin3 associated polypeptide p18 (SAP18)
Bra_cxA05g039850	A05	2915785	2917646	A3 vs A1	AT2G45650	AGAMOUS-like 6 (AGL6)
Bra_cxA05g039840	A05	2919891	2922333	A3 vs A1	AT2G45660	AGAMOUS-like 20 (AGL20)
Bra_cxA05g018840	A05	31569647	31570449	A3 vs A1	-	Small ubiquitin-related modifier
Bra_cxA05g018830	A05	31571589	31572206	A3 vs A1	-	-
Bra_cxA05g018820	A05	31574562	31575239	A3 vs A1	-	-
Bra_cxA05g018810	A05	31575273	31578847	A3 vs A1	AT3G22530	unknown protein
Bra_cxA05g018800	A05	31579677	31581680	A3 vs A1	AT3G22520	unknown protein
Bra_cxA05g018790	A05	31589637	31590205	A3 vs A1	-	cyclin-D-binding Myb-like transcription factor 1
Bra_cxA05g018780	A05	31590555	31590683	A3 vs A1	-	RNA polymerase II transcription regulator recruiting activity(REB1)
Bra_cxA05g018770	A05	31591245	31591790	A3 vs A1	AT3G22510	Pre-rRNA-processing protein TSR2, conserved region
Bra_cxA05g018760	A05	31592424	31593377	A3 vs A1	-	Late embryogenesis abundant protein
Bra_cxA05g018750	A05	31593646	31594038	A3 vs A1	AT3G22480	prefoldin 2 (PDF2)
Bra_cxA05g018740	A05	31604732	31608415	A3 vs A1	-	BEST Arabidopsis thaliana protein match is XS domain-containing protein XS zinc finger domain-containing protein-related (TAIR AT5G23570.1)
Bra_cxA05g018730	A05	31609886	31611723	A3 vs A1	AT3G22425	imidazoleglycerol-phosphate dehydratase (IGPD)
Bra_cxA05g018720	A05	31613653	31615043	A3 vs A1	-	Belongs to the protein kinase superfamily. Ser Thr protein kinase family
Bra_cxA05g018710	A05	31615884	31616003	A3 vs A1	-	-
Bra_cxA05g018700	A05	31617512	31617724	A3 vs A1	-	-
Bra_cxA05g018630	A05	31701543	31707328	A3 vs A1	AT3G22380	TIME FOR COFFEE (TIC)
Bra_cxA05g018620	A05	31714705	31716298	A3 vs A1	-	Belongs to the alternative oxidase family
Bra_cxA05g015260	A05	34103419	34105875	A3 vs A1	AT3G47580	Leucine-rich repeat protein kinase family protein
Bra_cxA05g013820	A05	34941808	34946345	A3 vs A1	-	FBD-associated F-box protein
Bra_cxA05g013810	A05	34948124	34949747	A3 vs A1	-	Encoded by; F-Box; FBD-associated
Bra_cxA05g037870	A05	3988396	3993020	A3 vs A1	AT2G38280	EMBRYONIC FACTOR1 (FAC1)
Bra_cxA05g037860	A05	3994658	3995748	A3 vs A1	AT2G38250	Homeodomain-like superfamily protein
Bra_cxA05g037850	A05	4004917	4019008	A3 vs A1	-	Zinc finger (C3HC4-type RING finger) family protein
Bra_cxA05g037840	A05	4034550	4038038	A3 vs A1	AT2G38170	cation exchanger 1 (CAX1)
Bra_cxA05g037820	A05	4040273	4041480	A3 vs A1	AT2G38152	alpha 1,4-glycosyltransferase family protein
Bra_cxA05g037830	A05	4040762	4041328	A3 vs A1	AT2G38152	alpha 1,4-glycosyltransferase family protein
Bra_cxA05g037810	A05	4042523	4043365	A3 vs A1	AT2G38150	alpha 1,4-glycosyltransferase family protein
Bra_cxA05g037800	A05	4043598	4044107	A3 vs A1	-	Ribosomal protein S31e(PSRP4)
Bra_cxA05g037790	A05	4044594	4045712	A3 vs A1	-	Acetyltransferase (GNAT) domain
Bra_cxA05g037780	A05	4049009	4052409	A3 vs A1	AT2G38120	AUXIN RESISTANT 1 (AUX1)
Bra_cxA05g037770	A05	4082114	4085066	A3 vs A1	AT2G38110	glycerol-3-phosphate acyltransferase 6 (GPAT6)
Bra_cxA05g037140	A05	4421541	4422969	A3 vs A1	AT2G37330	ALUMINUM SENSITIVE 3 (ALS3)
Bra_cxA05g037130	A05	4423773	4424600	A3 vs A1	AT2G37320	Tetratricopeptide repeat (TPR)-like superfamily protein
Bra_cxA05g037120	A05	4426483	4433052	A3 vs A1	AT2G37290	Ypt/Rab-GAP domain of gyp1p superfamily protein
Bra_cxA05g037110	A05	4433587	4447239	A3 vs A1	AT2G37280	pleiotropic drug resistance 5 (PDR5)
Bra_cxA05g032640	A05	6878044	6881609	A3 vs A1	AT2G32400	glutamate receptor 5 (GLR5)
Bra_cxA05g032630	A05	6894438	6897804	A3 vs A1	AT2G32410	AXR1-like (AXL)
Bra_cxA05g032620	A05	6899635	6904920	A3 vs A1	-	HRDC domain
Bra_cxA05g032610	A05	6920767	6921497	A3 vs A1	AT2G32430	Galactosyltransferase family protein
Bra_cxA05g032600	A05	6921594	6922850	A3 vs A1	AT2G32430	Galactosyltransferase family protein
Bra_cxA05g032590	A05	6924327	6927773	A3 vs A1	AT2G32440	ent-kaurenoic acid hydroxylase 2 (KAO2)
Bra_cxA05g032580	A05	6930827	6932796	A3 vs A1	AT2G32460	myb domain protein 101 (MYB101)
Bra_cxA05g032550	A05	6951713	6953929	A3 vs A1	-	Ribonuclease H protein
Bra_cxA05g032540	A05	6959957	6961214	A3 vs A1	-	Dienelactone hydrolase family
Bra_cxA05g032530	A05	6962168	6962577	A3 vs A1	-	-
Bra_cxA05g032520	A05	6964722	6967843	A3 vs A1	-	cell differentiation
Bra_cxA05g032510	A05	6977083	6978170	A3 vs A1	AT2G32580	Protein of unknown function (DUF1068)
Bra_cxA05g032500	A05	6978424	6982089	A3 vs A1	AT2G32590	LOCATED IN: chloroplast
Bra_cxA05g032490	A05	6982672	6984408	A3 vs A1	AT2G32600	hydroxyproline-rich glycoprotein family protein
Bra_cxA05g032480	A05	6985633	6985866	A3 vs A1	-	-
Bra_cxA05g032470	A05	6988617	6989520	A3 vs A1	AT4G27370	VIIIB
Bra_cxA05g030510	A05	8211227	8216884	A3 vs A1	AT2G30040	mitogen-activated protein kinase kinase kinase 14 (MAPKKK14)
Bra_cxA05g030500	A05	8217694	8217885	A3 vs A1	-	-
Bra_cxA05g030460	A05	8276506	8280887	A3 vs A1	AT2G29980	fatty acid desaturase 3 (FAD3)
Bra_cxA05g030450	A05	8282786	8283434	A3 vs A1	-	Cofactor assembly of complex C subunit B
Bra_cxA05g030440	A05	8289132	8295113	A3 vs A1	-	transcription, DNA-templated
Bra_cxA05g028880	A05	9290886	9291916	A3 vs A1	-	-
Bra_cxA05g028870	A05	9297321	9299169	A3 vs A1	AT4G14965	membrane-associated progesterone binding protein 4 (MAPR4)
Bra_cxA05g028860	A05	9302918	9303400	A3 vs A1	-	-
Bra_cxA05g028850	A05	9303875	9305378	A3 vs A1	AT4G15010	Mitochondrial substrate carrier family protein
Bra_cxA05g028840	A05	9308493	9309257	A3 vs A1	-	protein modification by small protein conjugation or removal
Bra_cxA05g028820	A05	9349760	9350304	A3 vs A1	AT4G15090	FAR-RED IMPAIRED RESPONSE 1 (FAR1)
Bra_cxA05g028780	A05	9371755	9372063	A3 vs A1	AT4G15140	unknown protein
Bra_cxA06g040330	A06	3405357	3405980	A3 vs A1	-	May be involved in both secretory and endocytic intracellular trafficking in the endosomal prevacuolar compartments
Bra_cxA06g040320	A06	3406331	3407223	A3 vs A1	-	Binds specifically to cytosolic chaperonin (c-CPN) and transfers target proteins to it. Binds to nascent polypeptide chain and promotes folding in an environment in which there are many competing pathways for nonnative proteins
Bra_cxA06g040310	A06	3408558	3409216	A3 vs A1	AT1G08790	Protein of unknown function (DUF1685)
Bra_cxA06g000610	A06	43610778	43612189	A3 vs A1	AT4G39330	cinnamyl alcohol dehydrogenase 9 (CAD9)
Bra_cxA06g000600	A06	43613235	43613872	A3 vs A1	-	sinapyl alcohol dehydrogenase activity(ADH1)
Bra_cxA06g000590	A06	43614520	43618432	A3 vs A1	AT4G39270	Leucine-rich repeat protein kinase family protein
Bra_cxA06g000580	A06	43620752	43621882	A3 vs A1	-	F-box kelch-repeat protein
Bra_cxA06g000570	A06	43622632	43623824	A3 vs A1	AT4G39240	Galactose oxidase/kelch repeat superfamily protein
Bra_cxA06g000560	A06	43624110	43629384	A3 vs A1	AT4G39210	APL3
Bra_cxA06g000550	A06	43630143	43630970	A3 vs A1	AT4G39200	Ribosomal protein S25 family protein
Bra_cxA06g035780	A06	5810278	5811614	A3 vs A1	-	-
Bra_cxA06g035770	A06	5814080	5817357	A3 vs A1	AT1G14650	SWAP (Suppressor-of-White-APricot)/surp domain-containing protein / ubiquitin family protein
Bra_cxA06g035760	A06	5818018	5822412	A3 vs A1	AT1G14660	Na+/H+ exchanger 8 (NHX8)
Bra_cxA06g035340	A06	6011125	6014753	A3 vs A1	AT1G15130	Endosomal targeting BRO1-like domain-containing protein
Bra_cxA07g033770	A07	10136547	10143549	A3 vs A1	-	Ribonuclease H protein
Bra_cxA07g042440	A07	1019391	1026527	A3 vs A1	-	Clp protease proteolytic; serine-type
Bra_cxA07g031760	A07	11743197	11744183	A3 vs A1	AT1G28070	unknown protein
Bra_cxA07g031750	A07	11747933	11749475	A3 vs A1	-	zinc finger
Bra_cxA07g031740	A07	11750491	11750994	A3 vs A1	AT1G27970	nuclear transport factor 2B (NTF2B)
Bra_cxA07g031730	A07	11752935	11753624	A3 vs A1	-	binds to the 23S rRNA
Bra_cxA07g026130	A07	14996757	14997359	A3 vs A1	AT1G08710	F-box family protein
Bra_cxA07g026120	A07	14997693	14997752	A3 vs A1	-	-
Bra_cxA07g026110	A07	15001717	15002751	A3 vs A1	-	phosphatidic acid phosphatase-related PAP2-related
Bra_cxA07g021740	A07	17580134	17587527	A3 vs A1	-	Potassium transporter(HAK5)
Bra_cxA07g021730	A07	17595332	17597406	A3 vs A1	AT3G54820	plasma membrane intrinsic protein 2
Bra_cxA07g021720	A07	17598147	17598953	A3 vs A1	AT3G54826	Zim17-type zinc finger protein
Bra_cxA07g043380	A07	364172	365259	A3 vs A1	AT1G49300	RAB GTPase homolog G3E (RABG3E)
Bra_cxA07g035660	A07	8547803	8548459	A3 vs A1	-	-
Bra_cxA07g035650	A07	8549718	8550602	A3 vs A1	-	Belongs to the syntaxin family
Bra_cxA07g035640	A07	8552218	8553781	A3 vs A1	AT3G24350	syntaxin of plants 32 (SYP32)
Bra_cxA07g035630	A07	8559905	8560426	A3 vs A1	-	Ribonuclease H protein
Bra_cxA07g035560	A07	8605713	8605760	A3 vs A1	-	-
Bra_cxA07g035550	A07	8613512	8614478	A3 vs A1	AT3G24310	myb domain protein 305 (MYB305)
Bra_cxA07g035350	A07	8773721	8782477	A3 vs A1	AT3G24010	INHIBITOR OF GROWTH 1 (ING1)
Bra_cxA07g035340	A07	8783023	8783760	A3 vs A1	AT3G24020	Disease resistance-responsive (dirigent-like protein) family protein
Bra_cxA07g035330	A07	8783949	8784756	A3 vs A1	AT3G24030	hydroxyethylthiazole kinase family protein
Bra_cxA07g035320	A07	8785707	8787590	A3 vs A1	AT3G24080	KRR1 family protein
Bra_cxA07g035310	A07	8787985	8791060	A3 vs A1	AT3G24090	glutamine-fructose-6-phosphate transaminase (isomerizing)s
Bra_cxA07g035300	A07	8794379	8794686	A3 vs A1	-	-
Bra_cxA07g035290	A07	8798331	8808257	A3 vs A1	AT4G38430	rho guanyl-nucleotide exchange factor 1 (ROPGEF1)
Bra_cxA07g035100	A07	8990364	8992450	A3 vs A1	-	Pectate lyase
Bra_cxA07g035090	A07	8994934	8997273	A3 vs A1	AT1G71140	MATE efflux family protein
Bra_cxA07g035080	A07	9002031	9005662	A3 vs A1	AT3G24240	Leucine-rich repeat receptor-like protein kinase family protein(RCH2)
Bra_cxA07g035070	A07	9007023	9007244	A3 vs A1	-	zinc ion binding
Bra_cxA07g034670	A07	9350340	9351379	A3 vs A1	AT5G47320	ribosomal protein S19 (RPS19)
Bra_cxA07g034660	A07	9357794	9361251	A3 vs A1	AT3G23810	S-adenosyl-l-homocysteine (SAH) hydrolase 2 (SAHH2)
Bra_cxA07g034650	A07	9362256	9362711	A3 vs A1	AT3G23805	ralf-like 24 (RALFL24)
Bra_cxA07g034640	A07	9366481	9366726	A3 vs A1	-	-
Bra_cxA07g034630	A07	9375208	9377198	A3 vs A1	AT3G23800	selenium-binding protein 3 (SBP3)
Bra_cxA07g034620	A07	9392092	9393710	A3 vs A1	AT3G23770	O-Glycosyl hydrolases family 17 protein
Bra_cxA07g034610	A07	9394571	9395673	A3 vs A1	AT3G23760	FUNCTIONS IN: molecular_function unknown
Bra_cxA07g034600	A07	9405026	9407845	A3 vs A1	AT3G23750	Leucine-rich repeat protein kinase family protein
Bra_cxA08g020660	A08	12670399	12671942	A3 vs A1	AT4G21800	quatre-quart2 (QQT2)
Bra_cxA08g020650	A08	12672264	12673524	A3 vs A1	-	May be involved in the degradation of misfolded endoplasmic reticulum (ER) luminal proteins
Bra_cxA08g020640	A08	12673614	12673724	A3 vs A1	-	May be involved in the degradation of misfolded endoplasmic reticulum (ER) luminal proteins
Bra_cxA08g020630	A08	12677195	12677996	A3 vs A1	-	methionine sulfoxide reductase
Bra_cxA08g020620	A08	12699710	12701924	A3 vs A1	-	-
Bra_cxA08g020610	A08	12703474	12703968	A3 vs A1	-	Belongs to the small heat shock protein (HSP20) family
Bra_cxA08g020600	A08	12705836	12706657	A3 vs A1	-	DNA binding domain with preference for A/T rich regions
Bra_cxA08g020450	A08	12803271	12804640	A3 vs A1	-	Enoyl-(Acyl carrier protein) reductase
Bra_cxA08g020440	A08	12805525	12806265	A3 vs A1	-	F-box protein
Bra_cxA08g020430	A08	12808457	12809671	A3 vs A1	-	F-box protein
Bra_cxA08g020420	A08	12810109	12812533	A3 vs A1	AT4G22360	SWIB complex BAF60b domain-containing protein
Bra_cxA08g020410	A08	12813629	12815389	A3 vs A1	-	ER membrane protein complex subunit
Bra_cxA08g020400	A08	12817846	12825178	A3 vs A1	-	F-box protein
Bra_cxA08g020390	A08	12826350	12826677	A3 vs A1	-	-
Bra_cxA08g006460	A08	20428490	20430320	A3 vs A1	AT1G17970	RING/U-box superfamily protein
Bra_cxA08g006450	A08	20433592	20434338	A3 vs A1	AT1G17950	myb domain protein 52 (MYB52)
Bra_cxA08g006440	A08	20436248	20437243	A3 vs A1	-	Ribonuclease H protein
Bra_cxA08g006430	A08	20442075	20447328	A3 vs A1	-	-
Bra_cxA09g068510	A09	1370134	1371088	A3 vs A1	-	-
Bra_cxA09g034370	A09	28816420	28816729	A3 vs A1	AT1G31430	Pentatricopeptide repeat (PPR-like) superfamily protein
Bra_cxA09g065430	A09	2893584	2896305	A3 vs A1	AT5G49330	myb domain protein 111 (MYB111)
Bra_cxA09g065420	A09	2903825	2910798	A3 vs A1	AT5G49340	TRICHOME BIREFRINGENCE-LIKE 4 (TBL4)
Bra_cxA09g029440	A09	32609925	32613688	A3 vs A1	AT1G26150	proline-rich extensin-like receptor kinase 10 (PERK10)
Bra_cxA09g029430	A09	32616770	32617138	A3 vs A1	-	-
Bra_cxA09g029120	A09	32801957	32807727	A3 vs A1	AT1G26700	MILDEW RESISTANCE LOCUS O 14 (MLO14)
Bra_cxA09g029130	A09	32804615	32805606	A3 vs A1	-	-
Bra_cxA09g029110	A09	32810624	32813938	A3 vs A1	AT1G35350	EXS (ERD1/XPR1/SYG1) family protein
Bra_cxA09g029100	A09	32814361	32816272	A3 vs A1	-	Ribosomal L32p protein family
Bra_cxA09g029090	A09	32816491	32817572	A3 vs A1	-	-
Bra_cxA09g029070	A09	32817814	32819436	A3 vs A1	AT1G26760	SET domain protein 35 (SDG35)
Bra_cxA09g029080	A09	32818616	32818972	A3 vs A1	-	-
Bra_cxA09g029060	A09	32819814	32823823	A3 vs A1	AT1G26761	Arabinanase/levansucrase/invertase
Bra_cxA09g029050	A09	32822112	32823935	A3 vs A1	-	Ribonuclease H protein
Bra_cxA09g029040	A09	32847275	32848516	A3 vs A1	AT1G26770	expansin A10 (EXPA10)
Bra_cxA09g029030	A09	32851353	32852148	A3 vs A1	AT1G26780	myb domain protein 117 (MYB117)
Bra_cxA09g029020	A09	32855126	32856949	A3 vs A1	-	Ribonuclease H protein
Bra_cxA09g028810	A09	33039102	33043886	A3 vs A1	AT1G27090	glycine-rich protein
Bra_cxA09g028800	A09	33046222	33050288	A3 vs A1	AT1G27100	Actin cross-linking protein
Bra_cxA09g028790	A09	33057541	33058832	A3 vs A1	AT3G16380	poly(A) binding protein 6 (PAB6)
Bra_cxA09g023350	A09	35563242	35563937	A3 vs A1	AT5G67060	HECATE 1 (HEC1)
Bra_cxA09g023340	A09	35588590	35590606	A3 vs A1	AT5G66920	SKU5 similar 17 (sks17)
Bra_cxA09g014200	A09	40500136	40500714	A3 vs A1	AT5G48350	Polynucleotidyl transferase, ribonuclease H-like superfamily protein
Bra_cxA09g014190	A09	40501388	40503329	A3 vs A1	AT3G62330	Zinc knuckle (CCHC-type) family protein
Bra_cxA09g014180	A09	40504286	40504750	A3 vs A1	-	Mitochondrial import inner membrane translocase subunit Tim17 Tim22 Tim23 family protein
Bra_cxA09g014170	A09	40507441	40508549	A3 vs A1	AT3G62340	WRKY68
Bra_cxA09g014160	A09	40510184	40516933	A3 vs A1	AT3G62360	Carbohydrate-binding-like fold
Bra_cxA09g008950	A09	43230619	43230904	A3 vs A1	-	anthranilate synthase activity(ICS)
Bra_cxA09g008940	A09	43231679	43234095	A3 vs A1	AT1G18860	WRKY DNA-binding protein 61 (WRKY61)
Bra_cxA09g008930	A09	43236125	43237061	A3 vs A1	-	IQ-domain(IQD31)
Bra_cxA09g008250	A09	43584974	43585183	A3 vs A1	AT1G17455	ELF4-like 4 (ELF4-L4)
Bra_cxA09g008240	A09	43589264	43592179	A3 vs A1	-	Transcription initiation factor
Bra_cxA09g008230	A09	43592830	43596971	A3 vs A1	AT1G17420	lipoxygenase 3 (LOX3)
Bra_cxA09g008220	A09	43604591	43604803	A3 vs A1	-	-
Bra_cxA09g008210	A09	43615085	43615624	A3 vs A1	-	ubiquitin-protein transferase activity
Bra_cxA09g008200	A09	43618991	43620585	A3 vs A1	AT1G17380	jasmonate-zim-domain protein 5 (JAZ5)
Bra_cxA09g008190	A09	43622769	43625560	A3 vs A1	AT1G17370	oligouridylate binding protein 1B (UBP1B)
Bra_cxA09g008080	A09	43727341	43742162	A3 vs A1	AT1G12210	RPS5-like 1 (RFL1)
Bra_cxA09g008090	A09	43735841	43736577	A3 vs A1	AT1G17180	glutathione S-transferase TAU 25 (GSTU25)
Bra_cxA09g008070	A09	43747312	43748352	A3 vs A1	AT1G17140	interactor of constitutive active rops 1 (ICR1)
Bra_cxA09g008060	A09	43748593	43750492	A3 vs A1	AT1G17130	Family of unknown function (DUF572)
Bra_cxA09g006180	A09	44499996	44501907	A3 vs A1	AT1G14030	Rubisco methyltransferase family protein
Bra_cxA09g006170	A09	44502239	44503209	A3 vs A1	-	Transmembrane emp24 domain-containing protein
Bra_cxA09g006160	A09	44503451	44505933	A3 vs A1	AT1G14000	VH1-interacting kinase (VIK)
Bra_cxA01g025110	A01	12294601	12309845	A2 vs A1	AT4G13820	Leucine-rich repeat (LRR) family protein
Bra_cxA01g025100	A01	12340614	12340796	A2 vs A1	-	regulation of response to stimulus
Bra_cxA01g025090	A01	12343061	12343507	A2 vs A1	-	Receptor-like protein 12
Bra_cxA01g025080	A01	12355720	12358299	A2 vs A1	AT4G13918	Receptor-like protein 12
Bra_cxA01g025070	A01	12373712	12375010	A2 vs A1	AT4G14580	CBL-interacting protein kinase 4 (CIPK4)
Bra_cxA01g011530	A01	24409548	24410503	A2 vs A1	-	Single-stranded DNA-binding protein
Bra_cxA01g011520	A01	24410809	24411303	A2 vs A1	-	glycine-rich protein oleosin
Bra_cxA01g011510	A01	24413956	24414540	A2 vs A1	AT3G18560	unknown protein
Bra_cxA01g011500	A01	24425059	24427084	A2 vs A1	AT3G18550	BRANCHED 1 (BRC1)
Bra_cxA01g011490	A01	24437598	24446231	A2 vs A1	AT3G18518	ROTUNDIFOLIA like 20 (RTFL20)
Bra_cxA01g011480	A01	24462358	24463857	A2 vs A1	AT3G18490	Eukaryotic aspartyl protease family protein
Bra_cxA01g011470	A01	24494400	24503757	A2 vs A1	AT3G18480	CCAAT-displacement protein alternatively spliced product (CASP)
Bra_cxA01g011450	A01	24507842	24509494	A2 vs A1	-	phosphoribosylformylglycinamidine synthase
Bra_cxA10g016580	A10	13529983	13532794	A2 vs A1	-	Arabidopsis Pumilio
Bra_cxA10g016590	A10	13531763	13532548	A2 vs A1	-	-
Bra_cxA10g016570	A10	13533448	13533769	A2 vs A1	AT5G59613	unknown protein
Bra_cxA10g016560	A10	13536043	13548596	A2 vs A1	AT5G59680	Leucine-rich repeat protein kinase family protein
Bra_cxA10g016550	A10	13552296	13583367	A2 vs A1	AT5G59650	Leucine-rich repeat protein kinase family protein(PAM74)
Bra_cxA10g014430	A10	14858795	14861579	A2 vs A1	AT5G20950	Glycosyl hydrolase family protein
Bra_cxA10g006330	A10	18706720	18715519	A2 vs A1	-	-
Bra_cxA10g006340	A10	18713170	18713475	A2 vs A1	-	Belongs to the 14-3-3 family
Bra_cxA10g006320	A10	18720685	18721045	A2 vs A1	-	-
Bra_cxA10g005110	A10	19217970	19222966	A2 vs A1	AT5G08440	unknown protein
Bra_cxA10g005100	A10	19225818	19230242	A2 vs A1	-	Required for 40S ribosome biogenesis. Involved in nucleolar processing of pre-18S ribosomal RNA and ribosome assembly; transcription
Bra_cxA10g005090	A10	19231574	19231762	A2 vs A1	-	protein-S-isoprenylcysteine O-methyltransferase(ATSTE14B)
Bra_cxA10g005080	A10	19232354	19233064	A2 vs A1	-	Transcription factor
Bra_cxA10g005070	A10	19234790	19238889	A2 vs A1	AT5G08310	Tetratricopeptide repeat (TPR)-like superfamily protein
Bra_cxA10g001050	A10	21096521	21099313	A2 vs A1	AT5G03150	JACKDAW (JKD)
Bra_cxA10g000970	A10	21119455	21121574	A2 vs A1	AT5G02970	alpha/beta-Hydrolases superfamily protein
Bra_cxA10g000960	A10	21123753	21125479	A2 vs A1	-	FBD-associated F-box protein
Bra_cxA10g000950	A10	21128793	21130161	A2 vs A1	AT5G02890	HXXXD-type acyl-transferase family protein
Bra_cxA10g000940	A10	21131493	21133043	A2 vs A1	AT5G02870	Ribosomal protein L4/L1 family
Bra_cxA10g000930	A10	21133700	21137546	A2 vs A1	AT5G02840	LHY/CCA1-like 1 (LCL1)
Bra_cxA02g021000	A02	16721788	16722162	A2 vs A1	AT1G02820	late embryogenesis abundant(SAG21)
Bra_cxA02g020990	A02	16725052	16725195	A2 vs A1	-	-
Bra_cxA02g020500	A02	17109575	17110421	A2 vs A1	AT4G03180	CONTAINS InterPro DOMAIN/s: rRNA processing (InterPro:IPR013730)
Bra_cxA02g020470	A02	17153092	17153821	A2 vs A1	-	-
Bra_cxA02g020460	A02	17154319	17155087	A2 vs A1	AT4G05170	basic helix-loop-helix (bHLH) DNA-binding superfamily protein
Bra_cxA02g020450	A02	17164548	17166468	A2 vs A1	AT4G05150	Octicosapeptide/Phox/Bem1p family protein
Bra_cxA02g020440	A02	17188060	17197835	A2 vs A1	AT4G05140	Nucleoside transporter family protein
Bra_cxA02g045850	A02	1882334	1885902	A2 vs A1	AT5G11670	NADP-malic enzyme 2 (NADP-ME2)
Bra_cxA02g045840	A02	1886755	1889832	A2 vs A1	AT5G11710	ENTH/VHS family protein
Bra_cxA03g045070	A03	10592465	10594326	A2 vs A1	-	protein modification by small protein conjugation or removal
Bra_cxA03g045060	A03	10595038	10600258	A2 vs A1	AT2G42490	Copper amine oxidase family protein
Bra_cxA03g015080	A03	26209780	26216271	A2 vs A1	AT5G17970	Disease resistance protein (TIR-NBS-LRR class) family
Bra_cxA03g015070	A03	26222343	26223997	A2 vs A1	AT4G23730	Galactose mutarotase-like superfamily protein
Bra_cxA03g015060	A03	26225620	26227630	A2 vs A1	-	inactive receptor kinase At4g23740
Bra_cxA03g015050	A03	26242958	26243890	A2 vs A1	-	Transcription factor
Bra_cxA03g015040	A03	26250030	26250302	A2 vs A1	-	C-4 methylsterol oxidase activity
Bra_cxA03g015030	A03	26250810	26251796	A2 vs A1	AT5G55350	MBOAT (membrane bound O-acyl transferase) family protein
Bra_cxA03g015020	A03	26254007	26254530	A2 vs A1	-	-
Bra_cxA03g015010	A03	26259704	26260185	A2 vs A1	-	Cox19-like CHCH family protein
Bra_cxA03g015000	A03	26260453	26260614	A2 vs A1	-	-
Bra_cxA03g014990	A03	26261942	26264031	A2 vs A1	AT4G23790	TRICHOME BIREFRINGENCE-LIKE 24 (TBL24)
Bra_cxA03g014980	A03	26264702	26265861	A2 vs A1	AT4G23810	WRKY53
Bra_cxA03g014970	A03	26271172	26273980	A2 vs A1	AT4G23820	Pectin lyase-like superfamily protein
Bra_cxA03g014960	A03	26274627	26277127	A2 vs A1	AT4G23840	Leucine-rich repeat (LRR) family protein
Bra_cxA03g014950	A03	26278980	26279327	A2 vs A1	AT4G23870	unknown protein
Bra_cxA03g014940	A03	26280241	26280843	A2 vs A1	AT4G23880	unknown protein
Bra_cxA03g014900	A03	26298633	26300476	A2 vs A1	AT4G23920	UDP-D-glucose/UDP-D-galactose 4-epimerase 2 (UGE2)
Bra_cxA03g014890	A03	26301473	26302063	A2 vs A1	AT4G23930	Late embryogenesis abundant (LEA) hydroxyproline-rich glycoprotein family
Bra_cxA03g014880	A03	26305281	26306033	A2 vs A1	-	Ribonuclease H protein
Bra_cxA03g014870	A03	26312646	26315736	A2 vs A1	AT4G23980	auxin response factor 9 (ARF9)
Bra_cxA03g014840	A03	26329129	26330377	A2 vs A1	AT4G24015	RING/U-box superfamily protein
Bra_cxA03g014830	A03	26351111	26354634	A2 vs A1	AT4G24020	NIN like protein 7 (NLP7)
Bra_cxA03g014820	A03	26355481	26355735	A2 vs A1	-	-
Bra_cxA03g014810	A03	26357104	26359907	A2 vs A1	AT4G24040	trehalase 1 (TRE1)
Bra_cxA03g051830	A03	7179609	7180068	A2 vs A1	-	-
Bra_cxA03g051820	A03	7182608	7186487	A2 vs A1	AT2G29980	fatty acid desaturase 3 (FAD3)
Bra_cxA03g048020	A03	9048849	9050055	A2 vs A1	AT2G37250	adenosine kinase (ADK)
Bra_cxA03g048010	A03	9052170	9053694	A2 vs A1	AT2G37260	TRANSPARENT TESTA GLABRA 2 (TTG2)
Bra_cxA03g048000	A03	9054209	9057307	A2 vs A1	AT2G37270	ribosomal protein 5B (RPS5B)
Bra_cxA05g044720	A05	288794	290877	A2 vs A1	AT2G40940	ethylene response sensor 1 (ERS1)
Bra_cxA05g044710	A05	292470	302216	A2 vs A1	AT2G47500	P-loop nucleoside triphosphate hydrolases superfamily protein with CH (Calponin Homology) domain
Bra_cxA05g044680	A05	313417	318978	A2 vs A1	AT2G47470	UNFERTILIZED EMBRYO SAC 5 (UNE5)
Bra_cxA05g009560	A05	37371884	37372174	A2 vs A1	-	-
Bra_cxA05g009550	A05	37371931	37372321	A2 vs A1	-	-
Bra_cxA05g009540	A05	37377612	37377761	A2 vs A1	-	DNA binding
Bra_cxA05g009530	A05	37377857	37378384	A2 vs A1	-	DNA binding
Bra_cxA05g009510	A05	37379519	37387477	A2 vs A1	-	WD repeat-containing protein; WD-40
Bra_cxA05g009520	A05	37381332	37383252	A2 vs A1	-	DNA binding
Bra_cxA05g009500	A05	37386462	37388349	A2 vs A1	-	DNA binding
Bra_cxA05g009490	A05	37390858	37392905	A2 vs A1	AT3G13340	Transducin/WD40 repeat-like superfamily protein
Bra_cxA05g006370	A05	38769172	38778317	A2 vs A1	AT3G09260	PYK10
Bra_cxA05g006360	A05	38779785	38782625	A2 vs A1	AT3G09240	Protein kinase protein with tetratricopeptide repeat domain
Bra_cxA05g006350	A05	38783190	38784095	A2 vs A1	AT3G09230	myb domain protein 1 (MYB1)
Bra_cxA05g033290	A05	6458083	6465477	A2 vs A1	AT2G33060	receptor like protein 27 (RLP27)
Bra_cxA05g033280	A05	6467310	6470656	A2 vs A1	-	DNA recombination
Bra_cxA05g033270	A05	6480327	6480599	A2 vs A1	AT2G33060	receptor like protein 27 (RLP27)
Bra_cxA05g033260	A05	6481152	6481412	A2 vs A1	AT2G33060	receptor like protein 27 (RLP27)
Bra_cxA05g033250	A05	6483502	6495920	A2 vs A1	AT2G33060	receptor like protein 27 (RLP27)
Bra_cxA05g033240	A05	6496118	6498532	A2 vs A1	AT2G33050	receptor like protein 26 (RLP26)
Bra_cxA06g045930	A06	179385	181194	A2 vs A1	AT1G55880	Pyridoxal-5'-phosphate-dependent enzyme family protein
Bra_cxA06g045920	A06	181872	184461	A2 vs A1	AT1G55870	ABA-HYPERSENSITIVE GERMINATION 2 (AHG2)
Bra_cxA06g045910	A06	185741	198265	A2 vs A1	AT1G70320	ubiquitin-protein ligase 2 (UPL2)
Bra_cxA06g045870	A06	204704	206669	A2 vs A1	AT1G55830	unknown protein
Bra_cxA06g015770	A06	35437591	35438833	A2 vs A1	AT5G67620	unknown protein
Bra_cxA06g015760	A06	35439764	35442151	A2 vs A1	AT5G67610	Uncharacterized conserved protein (DUF2215)
Bra_cxA06g015750	A06	35442928	35443376	A2 vs A1	AT5G67600	unknown protein
Bra_cxA06g015740	A06	35443767	35445033	A2 vs A1	-	NADH dehydrogenase ubiquinone iron-sulfur protein 4
Bra_cxA06g038800	A06	4153608	4154514	A2 vs A1	-	-
Bra_cxA06g038790	A06	4163466	4163798	A2 vs A1	-	protein kinase inhibitor activity
Bra_cxA06g038780	A06	4167756	4171317	A2 vs A1	AT1G10700	phosphoribosyl pyrophosphate (PRPP) synthase 3 (PRS3)
Bra_cxA06g038770	A06	4172654	4172884	A2 vs A1	-	quinone reductase
Bra_cxA06g038760	A06	4174694	4177170	A2 vs A1	AT1G10730	Clathrin adaptor complexes medium subunit family protein
Bra_cxA06g038750	A06	4182955	4184449	A2 vs A1	-	BEST Arabidopsis thaliana protein match is hydroxyproline-rich glycoprotein family protein (TAIR AT3G56590.2)
Bra_cxA06g033570	A06	6856770	6861305	A2 vs A1	AT1G17240	receptor like protein 2 (RLP2)
Bra_cxA06g033560	A06	6862006	6863692	A2 vs A1	AT1G17280	ubiquitin-conjugating enzyme 34 (UBC34)
Bra_cxA06g033550	A06	6865385	6865779	A2 vs A1	AT1G17285	unknown protein
Bra_cxA06g028990	A06	9695905	9696278	A2 vs A1	-	-
Bra_cxA06g028980	A06	9705193	9707171	A2 vs A1	AT3G49450	F-box and associated interaction domains-containing protein
Bra_cxA07g024250	A07	16159611	16161722	A2 vs A1	AT2G28930	protein kinase 1B (PK1B)
Bra_cxA07g024240	A07	16162485	16164400	A2 vs A1	AT2G28940	Protein kinase superfamily protein
Bra_cxA07g023290	A07	16768498	16769679	A2 vs A1	AT5G40780	lysine histidine transporter 1 (LHT1)
Bra_cxA07g023280	A07	16770685	16773752	A2 vs A1	AT5G40890	chloride channel A (CLC-A)
Bra_cxA07g023200	A07	16799778	16805347	A2 vs A1	AT5G41060	DHHC-type zinc finger family protein
Bra_cxA07g023190	A07	16807249	16808106	A2 vs A1	-	-
Bra_cxA07g023180	A07	16808148	16810359	A2 vs A1	AT5G41080	PLC-like phosphodiesterases superfamily protein
Bra_cxA07g023170	A07	16813482	16814181	A2 vs A1	-	defense response to fungus
Bra_cxA07g023160	A07	16815906	16819466	A2 vs A1	AT5G41100	FUNCTIONS IN: molecular_function unknown
Bra_cxA07g023150	A07	16819668	16822814	A2 vs A1	AT5G41130	Esterase/lipase/thioesterase family protein
Bra_cxA07g023140	A07	16825115	16828101	A2 vs A1	AT5G41180	leucine-rich repeat transmembrane protein kinase family protein
Bra_cxA07g023130	A07	16829425	16831516	A2 vs A1	AT5G41190	CONTAINS InterPro DOMAIN/s: Nin one binding (NOB1) Zn-ribbon like (InterPro:IPR014881), D-site 20S pre-rRNA nuclease (InterPro:IPR017117)
Bra_cxA07g023120	A07	16831832	16836079	A2 vs A1	AT5G41250	Exostosin family protein
Bra_cxA07g023110	A07	16838487	16841812	A2 vs A1	AT5G41340	ubiquitin conjugating enzyme 4 (UBC4)
Bra_cxA07g023100	A07	16845430	16849207	A2 vs A1	AT5G41370	homolog of xeroderma pigmentosum complementation group B 1 (XPB1)
Bra_cxA07g023090	A07	16850563	16851991	A2 vs A1	-	nuclear transport factor 2 (NTF2) family protein
Bra_cxA07g040970	A07	2265751	2266309	A2 vs A1	AT3G46170	NAD(P)-binding Rossmann-fold superfamily protein
Bra_cxA07g040960	A07	2268920	2269976	A2 vs A1	-	-
Bra_cxA07g040950	A07	2273441	2275807	A2 vs A1	-	response to cold
Bra_cxA07g040940	A07	2280070	2280408	A2 vs A1	-	-
Bra_cxA07g000690	A07	28533749	28536823	A2 vs A1	AT1G80830	natural resistance-associated macrophage protein 1 (NRAMP1)
Bra_cxA07g000680	A07	28537151	28538989	A2 vs A1	AT1G80820	cinnamoyl coa reductase (CCR2)
Bra_cxA07g000670	A07	28540375	28543730	A2 vs A1	AT1G80810	Tudor/PWWP/MBT superfamily protein
Bra_cxA07g000170	A07	28721805	28723142	A2 vs A1	AT1G80130	Tetratricopeptide repeat (TPR)-like superfamily protein
Bra_cxA07g000160	A07	28726236	28727112	A2 vs A1	AT1G80120	Protein of unknown function (DUF567)
Bra_cxA07g000150	A07	28730596	28731829	A2 vs A1	AT1G80110	phloem protein 2-B11 (PP2-B11)
Bra_cxA07g000140	A07	28734446	28734538	A2 vs A1	-	-
Bra_cxA07g000130	A07	28734779	28734886	A2 vs A1	-	-
Bra_cxA07g000120	A07	28735126	28735233	A2 vs A1	-	-
Bra_cxA07g000110	A07	28735493	28735585	A2 vs A1	-	-
Bra_cxA07g000100	A07	28736781	28738186	A2 vs A1	AT1G80090	Cystathionine beta-synthase (CBS) family protein
Bra_cxA08g021080	A08	12408420	12410431	A2 vs A1	AT4G21690	gibberellin 3-oxidase 3 (GA3OX3)
Bra_cxA08g021070	A08	12415514	12415831	A2 vs A1	-	-
Bra_cxA08g021060	A08	12417527	12417706	A2 vs A1	-	proton-dependent oligopeptide transport (POT) family protein(NPF7.2)
Bra_cxA08g017810	A08	14445439	14457528	A2 vs A1	AT4G31940	cytochrome P450, family 82, subfamily C, polypeptide 4 (CYP82C4)
Bra_cxA08g017820	A08	14448522	14450799	A2 vs A1	AT4G31940	cytochrome P450, family 82, subfamily C, polypeptide 4 (CYP82C4)
Bra_cxA09g049990	A09	12176799	12180508	A2 vs A1	AT5G38940	RmlC-like cupins superfamily protein
Bra_cxA09g049980	A09	12182523	12183077	A2 vs A1	AT5G42380	calmodulin like 37 (CML37)
Bra_cxA09g049970	A09	12185970	12193272	A2 vs A1	AT5G42390	Insulinase (Peptidase family M16) family protein
Bra_cxA09g049960	A09	12197498	12203530	A2 vs A1	AT5G42400	SET domain protein 25 (SDG25)
Bra_cxA09g049950	A09	12213343	12213648	A2 vs A1	AT5G42410	SAUR-like auxin-responsive protein family
Bra_cxA09g047850	A09	13847582	13848564	A2 vs A1	-	transcription factor(HSFA4C)
Bra_cxA09g047840	A09	13852084	13852937	A2 vs A1	-	Myb/SANT-like DNA-binding domain
Bra_cxA09g044510	A09	16174659	16176567	A2 vs A1	AT4G05120	FUDR RESISTANT 1 (FUR1)
Bra_cxA09g043800	A09	16718928	16721694	A2 vs A1	AT4G04570	cysteine-rich RLK (RECEPTOR-like protein kinase) 40 (CRK40)
Bra_cxA09g031040	A09	31540183	31540470	A2 vs A1	-	-
Bra_cxA09g031030	A09	31542320	31544845	A2 vs A1	-	-
Bra_cxA09g031020	A09	31546597	31546791	A2 vs A1	-	-
Bra_cxA09g031010	A09	31550891	31551178	A2 vs A1	-	-
Bra_cxA09g031000	A09	31553055	31553342	A2 vs A1	-	-
Bra_cxA09g030940	A09	31568105	31570358	A2 vs A1	-	repeat-containing protein
Bra_cxA09g030710	A09	31736386	31741269	A2 vs A1	-	Encodes a member of the Arabidopsis Pumilio (APUM) proteins containing PUF domain (eight repeats of approximately 36 amino acids each). PUF proteins regulate both mRNA stability and translation through sequence-specific binding to the 3' UTR of target mRNA transcripts
Bra_cxA09g030700	A09	31743921	31746881	A2 vs A1	AT1G27680	ADPGLC-PPase large subunit (APL2)
Bra_cxA09g030690	A09	31747839	31748102	A2 vs A1	-	-
Bra_cxA09g026500	A09	33715478	33717265	A2 vs A1	-	Ribonuclease H protein
Bra_cxA09g026430	A09	33754582	33756795	A2 vs A1	-	Aminotransferase
Bra_cxA09g026420	A09	33758566	33760907	A2 vs A1	AT4G08267	hAT transposon superfamily protein
Bra_cxA09g026410	A09	33761510	33761611	A2 vs A1	-	-
Bra_cxA09g026400	A09	33762571	33762894	A2 vs A1	-	termination of mitochondrial transcription
Bra_cxA09g026390	A09	33764893	33765598	A2 vs A1	-	-
Bra_cxA09g026380	A09	33765943	33766336	A2 vs A1	-	-
Bra_cxA09g025990	A09	33970014	33970163	A2 vs A1	-	-
Bra_cxA09g025980	A09	33973316	33973876	A2 vs A1	AT5G42500	Disease resistance-responsive (dirigent-like protein) family protein
Bra_cxA09g025970	A09	33974725	33974868	A2 vs A1	-	-
Bra_cxA09g025960	A09	33979297	33979329	A2 vs A1	-	-
Bra_cxA09g025950	A09	33979365	33979743	A2 vs A1	-	-
Bra_cxA09g025940	A09	33983904	33984207	A2 vs A1	-	-
Bra_cxA09g025930	A09	33984555	33986258	A2 vs A1	AT1G22882	Galactose-binding protein
Bra_cxA09g025480	A09	34262248	34263849	A2 vs A1	AT1G22370	UDP-glucosyl transferase 85A5 (UGT85A5)
Bra_cxA09g025150	A09	34479550	34480965	A2 vs A1	AT1G22040	Galactose oxidase/kelch repeat superfamily protein
Bra_cxA09g025140	A09	34484745	34484885	A2 vs A1	-	-
Bra_cxA09g024410	A09	34941903	34942571	A2 vs A1	AT3G50410	OBF binding protein 1 (OBP1)
Bra_cxA09g024400	A09	34950551	34971422	A2 vs A1	AT3G50470	homolog of RPW8 3 (HR3)
Bra_cxA09g024390	A09	34971789	34979300	A2 vs A1	-	protein serine/threonine kinase activity(SAPK8)
Bra_cxA09g024380	A09	34985440	34988439	A2 vs A1	AT3G50530	CDPK-related kinase (CRK)
Bra_cxA09g024370	A09	34991018	34993934	A2 vs A1	AT3G50560	NAD(P)-binding Rossmann-fold superfamily protein
Bra_cxA09g022600	A09	35977073	35983238	A2 vs A1	AT3G52250	Duplicated homeodomain-like superfamily protein(PWR)
Bra_cxA09g022590	A09	35983478	35984170	A2 vs A1	-	Pseudouridine synthase
Bra_cxA09g022580	A09	35984530	35987164	A2 vs A1	-	General transcription factor IIF subunit
Bra_cxA09g022560	A09	35999438	36002013	A2 vs A1	-	ubiquitin-protein transferase activity
Bra_cxA09g022550	A09	36002868	36003774	A2 vs A1	-	Mitochondrial membrane ATP synthase (F(1)F(0) ATP synthase or Complex V) produces ATP from ADP in the presence of a proton gradient across the membrane which is generated by electron transport complexes of the respiratory chain. F-type ATPases consist of two structural domains, F(1) - containing the extramembraneous catalytic core and F(0) - containing the membrane proton channel, linked together…
Bra_cxA09g022540	A09	36007163	36008917	A2 vs A1	-	Ribonuclease H protein
Bra_cxA09g022530	A09	36018730	36019085	A2 vs A1	AT3G52360	unknown protein
Bra_cxA09g022520	A09	36029546	36029971	A2 vs A1	-	Ribonuclease H protein
Bra_cxA09g022470	A09	36074670	36075398	A2 vs A1	AT3G52440	Dof-type zinc finger DNA-binding family protein
Bra_cxA09g022460	A09	36080208	36080394	A2 vs A1	-	-
Bra_cxA09g022450	A09	36080402	36080539	A2 vs A1	-	-
Bra_cxA09g022440	A09	36088010	36089317	A2 vs A1	AT3G52450	plant U-box 22 (PUB22)
Bra_cxA09g022430	A09	36100708	36101616	A2 vs A1	AT3G52460	hydroxyproline-rich glycoprotein family protein
Bra_cxA09g022420	A09	36111470	36112096	A2 vs A1	AT3G52470	Late embryogenesis abundant (LEA) hydroxyproline-rich glycoprotein family
Bra_cxA09g022400	A09	36149432	36152084	A2 vs A1	AT3G52490	Double Clp-N motif-containing P-loop nucleoside triphosphate hydrolases superfamily protein(SMXL3)
Bra_cxA09g022390	A09	36156309	36157085	A2 vs A1	-	negative regulation of transcription, DNA-templated
Bra_cxA09g022380	A09	36159450	36160453	A2 vs A1	-	belongs to the protein kinase superfamily; transcription
Bra_cxA09g022370	A09	36165362	36165895	A2 vs A1	AT3G52550	BEST Arabidopsis thaliana protein match is: ovate family protein 18 (TAIR:AT3G52540.1)
Bra_cxA09g022350	A09	36175281	36175574	A2 vs A1	-	-
Bra_cxA09g022340	A09	36179236	36183408	A2 vs A1	AT3G52570	alpha/beta-Hydrolases superfamily protein
Bra_cxA09g016960	A09	39077623	39082740	A2 vs A1	AT3G58640	Mitogen activated protein kinase kinase kinase-related
Bra_cxA09g016940	A09	39084497	39092513	A2 vs A1	AT3G58690	Protein kinase superfamily protein
Bra_cxA09g016950	A09	39086253	39087645	A2 vs A1	AT3G58670	Protein of unknown function (DUF1637)
Bra_cxA09g016930	A09	39093366	39094488	A2 vs A1	AT3G58700	Ribosomal L5P family protein
Bra_cxA09g016920	A09	39097368	39098777	A2 vs A1	AT3G58710	WRKY DNA-binding protein 69 (WRKY69)
Bra_cxA09g016910	A09	39098597	39100103	A2 vs A1	AT3G58720	RING/U-box superfamily protein
Bra_cxA09g016860	A09	39122039	39128081	A2 vs A1	AT3G58760	Integrin-linked protein kinase family
Bra_cxA09g016850	A09	39135092	39137926	A2 vs A1	AT3G58780	SHATTERPROOF 1 (SHP1)
Bra_cxA09g016310	A09	39427465	39431319	A2 vs A1	AT3G59660	C2 domain-containing protein / GRAM domain-containing protein
Bra_cxA09g012470	A09	41420714	41421832	A2 vs A1	AT2G24540	ATTENUATED FAR-RED RESPONSE (AFR)
Bra_cxA09g057750	A09	7020193	7023783	A2 vs A1	AT2G19500	cytokinin oxidase 2 (CKX2)
Bra_cxA09g057740	A09	7025520	7025609	A2 vs A1	-	-
Bra_cxA09g057720	A09	7025643	7026064	A2 vs A1	-	-
Bra_cxA09g057730	A09	7025734	7025901	A2 vs A1	-	-
Bra_cxA01g024020	A01	13144122	13145984	A2 vs A1, A3 vs A1	-	MULE transposase domain
Bra_cxA01g024010	A01	13147973	13152477	A2 vs A1, A3 vs A1	-	Encoded; Heavy-metal-associated
Bra_cxA01g022790	A01	14230147	14233190	A2 vs A1, A3 vs A1	AT3G48500	PIGMENT DEFECTIVE 312 (PDE312)
Bra_cxA01g022460	A01	14509716	14516463	A2 vs A1, A3 vs A1	-	integral membrane HPP family protein
Bra_cxA01g022450	A01	14518770	14519173	A2 vs A1, A3 vs A1	-	-
Bra_cxA01g022330	A01	14661604	14662491	A2 vs A1, A3 vs A1	-	-
Bra_cxA01g022320	A01	14662595	14663209	A2 vs A1, A3 vs A1	-	Ribonuclease H protein
Bra_cxA01g022210	A01	14764360	14764494	A2 vs A1, A3 vs A1	-	-
Bra_cxA01g022030	A01	14934667	14937622	A2 vs A1, A3 vs A1	AT3G46740	translocon at the outer envelope membrane of chloroplasts 75-III (TOC75-III)
Bra_cxA01g022020	A01	14938465	14938944	A2 vs A1, A3 vs A1	-	-
Bra_cxA01g022010	A01	14942080	14943238	A2 vs A1, A3 vs A1	AT3G46650	UDP-Glycosyltransferase superfamily protein
Bra_cxA01g022000	A01	14943960	14945391	A2 vs A1, A3 vs A1	AT3G46670	UDP-glucosyl transferase 76E11 (UGT76E11)
Bra_cxA01g021990	A01	14946758	14947618	A2 vs A1, A3 vs A1	-	Transcription factor(PCL1)
Bra_cxA01g021880	A01	15040125	15041725	A2 vs A1, A3 vs A1	-	Ribonuclease H protein
Bra_cxA01g021870	A01	15042367	15042748	A2 vs A1, A3 vs A1	-	-
Bra_cxA01g021860	A01	15043039	15044660	A2 vs A1, A3 vs A1	AT3G46520	actin-12 (ACT12)
Bra_cxA01g021850	A01	15048937	15049065	A2 vs A1, A3 vs A1	-	-
Bra_cxA01g021420	A01	15550495	15550728	A2 vs A1, A3 vs A1	-	-
Bra_cxA01g021410	A01	15551308	15552056	A2 vs A1, A3 vs A1	-	-
Bra_cxA01g021400	A01	15552856	15552915	A2 vs A1, A3 vs A1	-	-
Bra_cxA01g021390	A01	15553315	15553374	A2 vs A1, A3 vs A1	-	-
Bra_cxA01g021380	A01	15553541	15553882	A2 vs A1, A3 vs A1	-	-
Bra_cxA01g020980	A01	16986665	16987492	A2 vs A1, A3 vs A1	-	-
Bra_cxA01g020910	A01	17100510	17100680	A2 vs A1, A3 vs A1	-	-
Bra_cxA01g043370	A01	1778897	1779693	A2 vs A1, A3 vs A1	AT4G34620	small subunit ribosomal protein 16 (SSR16)
Bra_cxA01g043360	A01	1781446	1782003	A2 vs A1, A3 vs A1	-	-
Bra_cxA01g018670	A01	19241685	19242014	A2 vs A1, A3 vs A1	-	-
Bra_cxA01g016170	A01	21153305	21155095	A2 vs A1, A3 vs A1	-	Transcriptional regulator of RNA polII, SAGA, subunit
Bra_cxA01g016160	A01	21157147	21158883	A2 vs A1, A3 vs A1	AT4G32720	La protein 1 (La1)
Bra_cxA01g015890	A01	21398844	21407393	A2 vs A1, A3 vs A1	-	3-phosphoinositide-dependent protein kinase activity; endonuclease
Bra_cxA01g015880	A01	21407664	21411784	A2 vs A1, A3 vs A1	AT3G23590	REF4-related 1 (RFR1)
Bra_cxA01g015870	A01	21416628	21416882	A2 vs A1, A3 vs A1	-	-
Bra_cxA01g015460	A01	21751961	21753261	A2 vs A1, A3 vs A1	-	transcription factor
Bra_cxA01g015450	A01	21754110	21755077	A2 vs A1, A3 vs A1	-	Belongs to the Casparian strip membrane proteins (CASP) family
Bra_cxA01g006620	A01	27274699	27281427	A2 vs A1, A3 vs A1	AT3G12280	retinoblastoma-related 1 (RBR1)
Bra_cxA01g006610	A01	27282315	27283524	A2 vs A1, A3 vs A1	AT3G12260	LYR family of Fe/S cluster biogenesis protein
Bra_cxA01g006600	A01	27284086	27285840	A2 vs A1, A3 vs A1	AT3G12250	TGACG motif-binding factor 6 (TGA6)
Bra_cxA01g006590	A01	27287457	27295604	A2 vs A1, A3 vs A1	AT3G12230	serine carboxypeptidase-like 14 (scpl14)
Bra_cxA01g006580	A01	27303833	27306774	A2 vs A1, A3 vs A1	AT3G12200	NIMA-related kinase 7 (Nek7)
Bra_cxA01g006570	A01	27307299	27310447	A2 vs A1, A3 vs A1	AT3G12170	Chaperone DnaJ-domain superfamily protein
Bra_cxA01g040650	A01	3096939	3098925	A2 vs A1, A3 vs A1	-	Belongs to the glycosyl hydrolase 17 family
Bra_cxA01g040640	A01	3099246	3105927	A2 vs A1, A3 vs A1	-	Protein of unknown function (DUF1218)
Bra_cxA01g040630	A01	3108208	3115906	A2 vs A1, A3 vs A1	AT4G31100	wall-associated kinase, putative
Bra_cxA01g033300	A01	7321165	7326832	A2 vs A1, A3 vs A1	-	stt3a stt3a (staurosporin and temperature sensitive 3-like a)(STT3A)
Bra_cxA10g032460	A10	1059200	1059544	A2 vs A1, A3 vs A1	-	-
Bra_cxA10g032450	A10	1060724	1070555	A2 vs A1, A3 vs A1	-	chromatin binding
Bra_cxA10g019110	A10	12248984	12250702	A2 vs A1, A3 vs A1	AT5G57070	hydroxyproline-rich glycoprotein family protein
Bra_cxA10g018990	A10	12348584	12354868	A2 vs A1, A3 vs A1	AT5G57160	ATLIG4
Bra_cxA10g018980	A10	12357527	12357718	A2 vs A1, A3 vs A1	-	asparagine-tRNA ligase
Bra_cxA10g018970	A10	12358148	12358465	A2 vs A1, A3 vs A1	-	macrophage migration inhibitory factor
Bra_cxA10g018960	A10	12358693	12358839	A2 vs A1, A3 vs A1	-	macrophage migration inhibitory factor
Bra_cxA10g011580	A10	16260939	16261190	A2 vs A1, A3 vs A1	AT5G17480	pollen calcium-binding protein 1 (PC1)
Bra_cxA10g011570	A10	16264628	16266154	A2 vs A1, A3 vs A1	-	-
Bra_cxA10g011560	A10	16267187	16275467	A2 vs A1, A3 vs A1	AT5G17440	LUC7 related protein
Bra_cxA10g011550	A10	16279771	16282975	A2 vs A1, A3 vs A1	AT5G17430	BABY BOOM (BBM)
Bra_cxA10g005640	A10	19004348	19010697	A2 vs A1, A3 vs A1	AT5G09660	peroxisomal NAD-malate dehydrogenase 2 (PMDH2)
Bra_cxA10g005630	A10	19011316	19012715	A2 vs A1, A3 vs A1	AT5G09650	pyrophosphorylase 6 (PPa6)
Bra_cxA10g005620	A10	19013376	19016929	A2 vs A1, A3 vs A1	-	Belongs to the peptidase S10 family; serine-type
Bra_cxA10g023530	A10	9346440	9348784	A2 vs A1, A3 vs A1	-	-
Bra_cxA10g023520	A10	9357100	9359442	A2 vs A1, A3 vs A1	-	-
Bra_cxA10g023510	A10	9365058	9369506	A2 vs A1, A3 vs A1	-	NAD(P)H dehydrogenase (quinone) activity; quinone
Bra_cxA10g023390	A10	9477609	9477923	A2 vs A1, A3 vs A1	AT5G52750	Heavy metal transport/detoxification superfamily protein
Bra_cxA10g023310	A10	9567504	9568121	A2 vs A1, A3 vs A1	-	-
Bra_cxA02g045740	A02	1922147	1929260	A2 vs A1, A3 vs A1	AT5G11890	FUNCTIONS IN: molecular_function unknown
Bra_cxA02g045730	A02	1929924	1933169	A2 vs A1, A3 vs A1	AT5G36930	Disease resistance protein (TIR-NBS-LRR class) family
Bra_cxA02g010600	A02	26026281	26027825	A2 vs A1, A3 vs A1	AT2G03600	ureide permease 3 (UPS3)
Bra_cxA02g010590	A02	26028600	26032674	A2 vs A1, A3 vs A1	AT4G34135	UDP-glucosyltransferase 73B2 (UGT73B2)
Bra_cxA02g010580	A02	26028600	26039159	A2 vs A1, A3 vs A1	AT4G34131	UDP-glucosyl transferase 73B3 (UGT73B3)
Bra_cxA02g009680	A02	26662157	26664961	A2 vs A1, A3 vs A1	AT3G26120	terminal EAR1-like 1 (TEL1)
Bra_cxA02g009670	A02	26671157	26671681	A2 vs A1, A3 vs A1	-	-
Bra_cxA02g007500	A02	27984067	27988763	A2 vs A1, A3 vs A1	-	methylesterase 11
Bra_cxA02g007490	A02	27992979	27993509	A2 vs A1, A3 vs A1	-	Zinc finger BED domain-containing protein RICESLEEPER
Bra_cxA02g007480	A02	27996175	27998638	A2 vs A1, A3 vs A1	AT5G67360	ARA12
Bra_cxA02g041930	A02	3786830	3789035	A2 vs A1, A3 vs A1	AT5G19540	unknown protein
Bra_cxA02g041920	A02	3790602	3790813	A2 vs A1, A3 vs A1	-	-
Bra_cxA02g041910	A02	3790900	3798150	A2 vs A1, A3 vs A1	AT5G19550	aspartate aminotransferase 2 (ASP2)
Bra_cxA02g041900	A02	3799749	3802613	A2 vs A1, A3 vs A1	AT5G19560	ROP uanine nucleotide exchange factor 10 (ROPGEF10)
Bra_cxA02g041890	A02	3803652	3804157	A2 vs A1, A3 vs A1	AT5G19570	unknown protein
Bra_cxA02g041880	A02	3808593	3810596	A2 vs A1, A3 vs A1	AT5G19580	glyoxal oxidase-related protein
Bra_cxA02g041870	A02	3815381	3815639	A2 vs A1, A3 vs A1	-	-
Bra_cxA02g041860	A02	3818005	3822259	A2 vs A1, A3 vs A1	AT5G19600	sulfate transporter 3
Bra_cxA02g041850	A02	3823461	3823814	A2 vs A1, A3 vs A1	AT5G19630	alpha/beta-Hydrolases superfamily protein
Bra_cxA02g041840	A02	3824786	3825524	A2 vs A1, A3 vs A1	AT5G12080	mechanosensitive channel of small conductance-like 10 (MSL10)
Bra_cxA02g041830	A02	3827311	3827781	A2 vs A1, A3 vs A1	-	mechanosensitive ion channel activity(SPH3)
Bra_cxA02g041820	A02	3829772	3830380	A2 vs A1, A3 vs A1	AT5G19650	ovate family protein 8 (OFP8)
Bra_cxA03g022820	A03	21672584	21677910	A2 vs A1, A3 vs A1	AT5G23080	TOUGH (TGH)
Bra_cxA03g022810	A03	21676364	21679200	A2 vs A1, A3 vs A1	-	thymidine kinase
Bra_cxA03g022800	A03	21683100	21685019	A2 vs A1, A3 vs A1	AT5G23060	calcium sensing receptor (CaS)
Bra_cxA03g066510	A03	282044	284453	A2 vs A1, A3 vs A1	-	Belongs to the class I-like SAM-binding methyltransferase superfamily. mRNA cap 0 methyltransferase family
Bra_cxA03g004880	A03	32253443	32255060	A2 vs A1, A3 vs A1	AT4G37610	BTB and TAZ domain protein 5 (BT5)
Bra_cxA03g004870	A03	32257838	32265290	A2 vs A1, A3 vs A1	-	Belongs to the TRAFAC class TrmE-Era-EngA-EngB-Septin- like GTPase superfamily. TrmE GTPase family; Encodes
Bra_cxA03g002690	A03	35604874	35605044	A2 vs A1, A3 vs A1	-	-
Bra_cxA03g002680	A03	35607458	35607574	A2 vs A1, A3 vs A1	-	-
Bra_cxA03g002670	A03	35611986	35612540	A2 vs A1, A3 vs A1	-	glucosylceramide catabolic process
Bra_cxA03g054540	A03	5846286	5849585	A2 vs A1, A3 vs A1	AT5G56240	INVOLVED IN: biological_process unknown
Bra_cxA04g022850	A04	13172488	13172745	A2 vs A1, A3 vs A1	-	acetyltransferase At3g50280-like
Bra_cxA04g022840	A04	13176435	13177654	A2 vs A1, A3 vs A1	AT4G35500	Protein kinase superfamily protein
Bra_cxA04g022830	A04	13181222	13183087	A2 vs A1, A3 vs A1	-	Protein PLASTID MOVEMENT IMPAIRED 2-like
Bra_cxA04g021730	A04	14044126	14045383	A2 vs A1, A3 vs A1	AT5G39530	Protein of unknown function (DUF1997)
Bra_cxA04g021720	A04	14046744	14047427	A2 vs A1, A3 vs A1	-	-
Bra_cxA04g021710	A04	14047488	14048517	A2 vs A1, A3 vs A1	-	-
Bra_cxA04g021700	A04	14048892	14050937	A2 vs A1, A3 vs A1	-	TLD; vesicle
Bra_cxA04g014290	A04	18786733	18787848	A2 vs A1, A3 vs A1	-	DNA recombination
Bra_cxA04g034730	A04	2178246	2179889	A2 vs A1, A3 vs A1	AT3G54810	BLUE MICROPYLAR END 3 (BME3)
Bra_cxA04g008900	A04	22010155	22015056	A2 vs A1, A3 vs A1	AT5G07980	dentin sialophosphoprotein-related
Bra_cxA04g008890	A04	22015649	22015988	A2 vs A1, A3 vs A1	-	-
Bra_cxA04g008880	A04	22025747	22028604	A2 vs A1, A3 vs A1	AT2G33350	CCT motif family protein
Bra_cxA04g008870	A04	22029559	22030545	A2 vs A1, A3 vs A1	AT2G33380	RESPONSIVE TO DESSICATION 20 (RD20)
Bra_cxA04g008860	A04	22033395	22034513	A2 vs A1, A3 vs A1	-	-
Bra_cxA04g008850	A04	22036594	22037452	A2 vs A1, A3 vs A1	-	-
Bra_cxA04g008840	A04	22037977	22038932	A2 vs A1, A3 vs A1	-	-
Bra_cxA04g005110	A04	24001457	24006308	A2 vs A1, A3 vs A1	AT2G39340	SAC3/GANP/Nin1/mts3/eIF-3 p25 family
Bra_cxA04g004880	A04	24100988	24102831	A2 vs A1, A3 vs A1	AT2G39660	botrytis-induced kinase1 (BIK1)
Bra_cxA04g004870	A04	24103632	24106812	A2 vs A1, A3 vs A1	AT2G39690	Protein of unknown function, DUF547
Bra_cxA05g043200	A05	1175711	1177059	A2 vs A1, A3 vs A1	AT2G40435	BEST Arabidopsis thaliana protein match is: transcription regulators (TAIR:AT3G56220.1)
Bra_cxA05g043190	A05	1177691	1186340	A2 vs A1, A3 vs A1	-	BTB POZ domain-containing protein
Bra_cxA05g022520	A05	26374247	26374635	A2 vs A1, A3 vs A1	-	ubiquitin-conjugating enzyme
Bra_cxA05g022510	A05	26374646	26378627	A2 vs A1, A3 vs A1	-	protein modification by small protein conjugation(UBC31)
Bra_cxA05g022500	A05	26393303	26394268	A2 vs A1, A3 vs A1	-	ubiquitin-conjugating enzyme
Bra_cxA05g022490	A05	26395271	26396089	A2 vs A1, A3 vs A1	-	Domain of unknown function (DUF4283)
Bra_cxA05g021150	A05	29432764	29446717	A2 vs A1, A3 vs A1	-	Encoded by
Bra_cxA05g021100	A05	29513021	29515219	A2 vs A1, A3 vs A1	AT1G33980	UPF3
Bra_cxA05g021090	A05	29519427	29519666	A2 vs A1, A3 vs A1	-	-
Bra_cxA05g002650	A05	40430741	40434467	A2 vs A1, A3 vs A1	-	DNAJ heat shock N-terminal domain-containing protein
Bra_cxA05g002640	A05	40436170	40436439	A2 vs A1, A3 vs A1	-	cysteine biosynthetic process from serine
Bra_cxA05g002630	A05	40436693	40437051	A2 vs A1, A3 vs A1	-	-
Bra_cxA05g002620	A05	40437429	40439310	A2 vs A1, A3 vs A1	AT3G04940	cysteine synthase D1 (CYSD1)
Bra_cxA05g002610	A05	40444416	40444775	A2 vs A1, A3 vs A1	-	-
Bra_cxA05g002600	A05	40483302	40483669	A2 vs A1, A3 vs A1	-	-
Bra_cxA05g002590	A05	40485686	40498232	A2 vs A1, A3 vs A1	AT3G04910	with no lysine (K) kinase 1 (WNK1)
Bra_cxA05g036850	A05	4599874	4601383	A2 vs A1, A3 vs A1	AT2G36890	REGULATOR OF AXILLARY MERISTEMS 2 (RAX2)
Bra_cxA05g035700	A05	5311307	5312008	A2 vs A1, A3 vs A1	AT2G35460	Late embryogenesis abundant (LEA) hydroxyproline-rich glycoprotein family
Bra_cxA05g035690	A05	5315690	5317764	A2 vs A1, A3 vs A1	AT2G35450	catalytics
Bra_cxA05g035680	A05	5319400	5320353	A2 vs A1, A3 vs A1	-	zinc finger (CCCH-type) family protein
Bra_cxA05g028830	A05	9332270	9333147	A2 vs A1, A3 vs A1	-	Bet1-like SNARE
Bra_cxA06g040360	A06	3380515	3384502	A2 vs A1, A3 vs A1	AT1G08680	ARF GAP-like zinc finger-containing protein ZIGA4 (ZIGA4)
Bra_cxA06g040350	A06	3384941	3386461	A2 vs A1, A3 vs A1	AT1G08700	Presenilin-1 (PS1)
Bra_cxA06g040340	A06	3387518	3405213	A2 vs A1, A3 vs A1	AT1G08730	XIC
Bra_cxA06g006310	A06	40791765	40793073	A2 vs A1, A3 vs A1	AT3G25710	basic helix-loop-helix 32 (BHLH32)
Bra_cxA06g006300	A06	40807453	40814150	A2 vs A1, A3 vs A1	AT3G25690	CHLOROPLAST UNUSUAL POSITIONING 1 (CHUP1)
Bra_cxA06g005270	A06	41393080	41394098	A2 vs A1, A3 vs A1	AT2G02360	phloem protein 2-B10 (PP2-B10)
Bra_cxA06g005260	A06	41396697	41397855	A2 vs A1, A3 vs A1	AT2G02240	maternal effect embryo arrest 66 (MEE66)
Bra_cxA06g005250	A06	41399797	41404547	A2 vs A1, A3 vs A1	-	F-box protein
Bra_cxA06g036290	A06	5513935	5522838	A2 vs A1, A3 vs A1	AT1G14100	fucosyltransferase 8 (FUT8)
Bra_cxA06g036280	A06	5523591	5527842	A2 vs A1, A3 vs A1	-	galactoside
Bra_cxA06g036270	A06	5529223	5530112	A2 vs A1, A3 vs A1	-	Ribonuclease H protein
Bra_cxA06g036260	A06	5533226	5534830	A2 vs A1, A3 vs A1	-	Ribonuclease H protein
Bra_cxA06g036250	A06	5543246	5543906	A2 vs A1, A3 vs A1	AT1G14120	2-oxoglutarate (2OG) and Fe(II)-dependent oxygenase superfamily protein
Bra_cxA06g035840	A06	5758283	5760849	A2 vs A1, A3 vs A1	AT1G14570	UBX domain-containing protein
Bra_cxA06g035830	A06	5763754	5770891	A2 vs A1, A3 vs A1	-	zinc finger
Bra_cxA06g035380	A06	5990964	5991203	A2 vs A1, A3 vs A1	-	-
Bra_cxA06g035370	A06	5993974	5994435	A2 vs A1, A3 vs A1	-	Ubiquitin-protein ligase(RHA2A)
Bra_cxA06g035360	A06	6000438	6005052	A2 vs A1, A3 vs A1	AT1G15110	phosphatidyl serine synthase family protein
Bra_cxA06g035350	A06	6009477	6010908	A2 vs A1, A3 vs A1	AT1G15125	S-adenosyl-L-methionine-dependent methyltransferases superfamily protein
Bra_cxA06g033540	A06	6873094	6875983	A2 vs A1, A3 vs A1	AT1G17290	alanine aminotransferas (AlaAT1)
Bra_cxA06g033530	A06	6876860	6878527	A2 vs A1, A3 vs A1	AT1G17330	Metal-dependent phosphohydrolase
Bra_cxA06g033520	A06	6881116	6881918	A2 vs A1, A3 vs A1	-	ATPase activity, coupled to transmembrane movement of substances
Bra_cxA06g033510	A06	6881927	6881968	A2 vs A1, A3 vs A1	-	-
Bra_cxA06g033500	A06	6882200	6882389	A2 vs A1, A3 vs A1	-	-
Bra_cxA06g029920	A06	9142311	9147919	A2 vs A1, A3 vs A1	-	serine threonine-protein kinase
Bra_cxA06g029910	A06	9152766	9152899	A2 vs A1, A3 vs A1	AT1G21310	extensin 3 (EXT3)
Bra_cxA06g029900	A06	9153125	9153508	A2 vs A1, A3 vs A1	AT1G21310	extensin 3 (EXT3)
Bra_cxA06g029890	A06	9168945	9170493	A2 vs A1, A3 vs A1	-	RNA recognition motif
Bra_cxA06g029880	A06	9172180	9173778	A2 vs A1, A3 vs A1	-	GRF zinc finger containing protein
Bra_cxA06g029870	A06	9175542	9177263	A2 vs A1, A3 vs A1	-	DNA-directed 5'-3' RNA polymerase activity
Bra_cxA07g026230	A07	14943219	14943641	A2 vs A1, A3 vs A1	AT5G66580	unknown protein
Bra_cxA07g011850	A07	22831928	22833770	A2 vs A1, A3 vs A1	-	YT521-B-like domain
Bra_cxA07g011840	A07	22835916	22836671	A2 vs A1, A3 vs A1	AT1G64980	Nucleotide-diphospho-sugar transferases superfamily protein
Bra_cxA07g011830	A07	22837204	22837747	A2 vs A1, A3 vs A1	-	-
Bra_cxA07g011820	A07	22838426	22840136	A2 vs A1, A3 vs A1	-	Nuclease-related domain
Bra_cxA07g039220	A07	3613271	3613803	A2 vs A1, A3 vs A1	-	-
Bra_cxA07g039100	A07	3707708	3712510	A2 vs A1, A3 vs A1	AT2G15900	Phox-associated domain
Bra_cxA07g039060	A07	3766388	3769184	A2 vs A1, A3 vs A1	AT2G15860	unknown protein
Bra_cxA07g039050	A07	3772315	3772878	A2 vs A1, A3 vs A1	-	-
Bra_cxA07g039030	A07	3800078	3800272	A2 vs A1, A3 vs A1	-	-
Bra_cxA07g038950	A07	3859533	3860249	A2 vs A1, A3 vs A1	-	Ribonuclease H protein
Bra_cxA07g038940	A07	3860320	3861036	A2 vs A1, A3 vs A1	-	Ribonuclease H protein
Bra_cxA07g038930	A07	3861630	3861872	A2 vs A1, A3 vs A1	-	-
Bra_cxA07g038890	A07	3906976	3907875	A2 vs A1, A3 vs A1	AT2G15760	Protein of unknown function (DUF1645)
Bra_cxA07g038880	A07	3910294	3911094	A2 vs A1, A3 vs A1	-	Ribonuclease H protein
Bra_cxA07g038860	A07	3933127	3935249	A2 vs A1, A3 vs A1	AT2G15730	P-loop containing nucleoside triphosphate hydrolases superfamily protein
Bra_cxA07g038740	A07	4007445	4008113	A2 vs A1, A3 vs A1	-	MULE transposase domain
Bra_cxA07g038730	A07	4010646	4010960	A2 vs A1, A3 vs A1	-	Ulp1 protease family, C-terminal catalytic domain
Bra_cxA07g038720	A07	4010979	4011784	A2 vs A1, A3 vs A1	-	-
Bra_cxA07g038690	A07	4067542	4075347	A2 vs A1, A3 vs A1	-	-
Bra_cxA07g038680	A07	4081723	4083063	A2 vs A1, A3 vs A1	AT2G15560	Putative endonuclease or glycosyl hydrolase
Bra_cxA07g038670	A07	4083857	4087016	A2 vs A1, A3 vs A1	AT2G15530	RING/U-box superfamily protein
Bra_cxA07g038640	A07	4115053	4116332	A2 vs A1, A3 vs A1	AT2G15400	NRPE3B
Bra_cxA07g038620	A07	4140646	4141830	A2 vs A1, A3 vs A1	AT2G15310	ADP-ribosylation factor B1A (ARFB1A)
Bra_cxA07g038610	A07	4145509	4145865	A2 vs A1, A3 vs A1	-	Ribonuclease H protein
Bra_cxA07g037850	A07	5393730	5394191	A2 vs A1, A3 vs A1	AT2G14660	unknown protein
Bra_cxA07g037840	A07	5396596	5396709	A2 vs A1, A3 vs A1	AT4G29720	polyamine oxidase 5 (PAO5)
Bra_cxA07g037830	A07	5397667	5400612	A2 vs A1, A3 vs A1	-	Domain of unknown function (DUF1985)
Bra_cxA07g037540	A07	6158511	6159103	A2 vs A1, A3 vs A1	-	-
Bra_cxA07g037320	A07	7045324	7046990	A2 vs A1, A3 vs A1	AT2G05940	Protein kinase superfamily protein
Bra_cxA07g037310	A07	7069163	7069473	A2 vs A1, A3 vs A1	-	-
Bra_cxA07g035740	A07	8484570	8484819	A2 vs A1, A3 vs A1	-	protein ubiquitination(KBTBD11)
Bra_cxA07g035730	A07	8492958	8495250	A2 vs A1, A3 vs A1	AT3G24460	Serinc-domain containing serine and sphingolipid biosynthesis protein
Bra_cxA07g035720	A07	8506830	8507190	A2 vs A1, A3 vs A1	-	-
Bra_cxA07g035710	A07	8507240	8508005	A2 vs A1, A3 vs A1	AT4G33590	unknown protein
Bra_cxA07g035700	A07	8511019	8512191	A2 vs A1, A3 vs A1	-	Fibronectin type 3 domain(VIL1)
Bra_cxA07g035690	A07	8515508	8517741	A2 vs A1, A3 vs A1	AT3G24440	VERNALIZATION 5 (VRN5)
Bra_cxA07g035680	A07	8522602	8522715	A2 vs A1, A3 vs A1	-	-
Bra_cxA07g034590	A07	9418375	9421089	A2 vs A1, A3 vs A1	-	-
Bra_cxA07g034580	A07	9421994	9423042	A2 vs A1, A3 vs A1	AT3G23730	xyloglucan endotransglucosylase/hydrolase 16 (XTH16)
Bra_cxA08g020690	A08	12648324	12651136	A2 vs A1, A3 vs A1	AT4G20930	6-phosphogluconate dehydrogenase family protein
Bra_cxA08g020680	A08	12651639	12657710	A2 vs A1, A3 vs A1	AT4G21710	NRPB2
Bra_cxA08g018420	A08	14101206	14105991	A2 vs A1, A3 vs A1	AT4G32880	homeobox gene 8 (HB-8)
Bra_cxA08g018410	A08	14107046	14109450	A2 vs A1, A3 vs A1	-	Aux IAA proteins are short-lived transcriptional factors that function as repressors of early auxin response genes at low auxin concentrations; peptidyl-lysine
Bra_cxA08g017130	A08	14840795	14844859	A2 vs A1, A3 vs A1	AT4G30790	INVOLVED IN: autophagy
Bra_cxA08g017120	A08	14845326	14847449	A2 vs A1, A3 vs A1	AT4G30780	unknown protein
Bra_cxA09g052550	A09	10351107	10351385	A2 vs A1, A3 vs A1	-	-
Bra_cxA09g052540	A09	10351515	10351891	A2 vs A1, A3 vs A1	-	-
Bra_cxA09g045290	A09	15655582	15656495	A2 vs A1, A3 vs A1	AT2G03760	sulphotransferase 12 (SOT12)
Bra_cxA09g045280	A09	15673653	15674280	A2 vs A1, A3 vs A1	-	-
Bra_cxA09g045260	A09	15681252	15681704	A2 vs A1, A3 vs A1	-	-
Bra_cxA09g045250	A09	15685877	15686848	A2 vs A1, A3 vs A1	AT2G03760	sulphotransferase 12 (SOT12)
Bra_cxA09g044430	A09	16269902	16270249	A2 vs A1, A3 vs A1	-	Ribonuclease H protein
Bra_cxA09g044420	A09	16271755	16272716	A2 vs A1, A3 vs A1	-	Ribonuclease H protein
Bra_cxA09g043840	A09	16688973	16689281	A2 vs A1, A3 vs A1	-	Ribonuclease H protein
Bra_cxA09g043830	A09	16689293	16689469	A2 vs A1, A3 vs A1	-	-
Bra_cxA09g043790	A09	16739313	16739666	A2 vs A1, A3 vs A1	-	-
Bra_cxA09g043760	A09	16749474	16750319	A2 vs A1, A3 vs A1	-	Auxin response factors (ARFs) are transcriptional factors that bind specifically to the DNA sequence 5'-TGTCTC-3' found in the auxin-responsive promoter elements (AuxREs)
Bra_cxA09g043750	A09	16752329	16757761	A2 vs A1, A3 vs A1	AT4G04490	cysteine-rich RLK (RECEPTOR-like protein kinase) 36 (CRK36)
Bra_cxA09g040440	A09	19286545	19296313	A2 vs A1, A3 vs A1	AT4G08160	glycosyl hydrolase family 10 protein / carbohydrate-binding domain-containing protein
Bra_cxA09g040430	A09	19305408	19305512	A2 vs A1, A3 vs A1	-	-
Bra_cxA09g040420	A09	19309344	19310014	A2 vs A1, A3 vs A1	-	-
Bra_cxA09g029580	A09	32492763	32500403	A2 vs A1, A3 vs A1	-	XH XS domain-containing protein
Bra_cxA09g028730	A09	33090172	33091101	A2 vs A1, A3 vs A1	-	-
Bra_cxA09g028720	A09	33092110	33092400	A2 vs A1, A3 vs A1	-	Ribonuclease H protein
Bra_cxA09g028710	A09	33093488	33093769	A2 vs A1, A3 vs A1	AT1G27150	Tetratricopeptide repeat (TPR)-like superfamily protein
Bra_cxA09g028700	A09	33095250	33096517	A2 vs A1, A3 vs A1	-	protein kinase family protein WD-40 repeat
Bra_cxA09g028690	A09	33097273	33097609	A2 vs A1, A3 vs A1	AT2G31580	tRNAHis guanylyltransferase
Bra_cxA09g028680	A09	33101131	33101650	A2 vs A1, A3 vs A1	-	oxidation-reduction process(DHRSX)
Bra_cxA09g024830	A09	34681999	34685829	A2 vs A1, A3 vs A1	AT3G49970	Phototropic-responsive NPH3 family protein
Bra_cxA09g024820	A09	34688439	34690003	A2 vs A1, A3 vs A1	AT3G50000	casein kinase II, alpha chain 2 (CKA2)
Bra_cxA09g024610	A09	34821437	34822057	A2 vs A1, A3 vs A1	AT3G50330	HECATE 2 (HEC2)
Bra_cxA09g024590	A09	34839409	34839573	A2 vs A1, A3 vs A1	-	-
Bra_cxA09g024520	A09	34904150	34906293	A2 vs A1, A3 vs A1	-	-
Bra_cxA09g024530	A09	34904554	34905438	A2 vs A1, A3 vs A1	-	Belongs to the syntaxin family
Bra_cxA09g024500	A09	34907407	34910330	A2 vs A1, A3 vs A1	-	-
Bra_cxA09g024510	A09	34908358	34909494	A2 vs A1, A3 vs A1	-	F-Box protein
Bra_cxA09g024490	A09	34910105	34911400	A2 vs A1, A3 vs A1	-	F-Box protein
Bra_cxA09g024480	A09	34916119	34916308	A2 vs A1, A3 vs A1	-	-
Bra_cxA09g024470	A09	34916362	34917271	A2 vs A1, A3 vs A1	-	F-Box protein
Bra_cxA09g024460	A09	34918012	34918134	A2 vs A1, A3 vs A1	-	-
Bra_cxA09g024450	A09	34920655	34921079	A2 vs A1, A3 vs A1	-	-
Bra_cxA09g022330	A09	36188759	36189202	A2 vs A1, A3 vs A1	-	-
Bra_cxA09g007440	A09	43972142	43977419	A2 vs A1, A3 vs A1	AT4G00380	XH/XS domain-containing protein
Bra_cxA09g007430	A09	43977726	43978991	A2 vs A1, A3 vs A1	AT1G15880	golgi snare 11 (GOS11)

## Sheet: S8
Table S8. Summary of Differentially Expressed Genes Overlapping with Selective Sweeps.
Gene	Expression(TPM)			Log2FoldChange			P value			Corresponding to Arabidopsis gene ID	Description
	S1	S3	S5	S3 vs S1	S5 vs S3	S5 vs S1	S3 vs S1	S5 vs S3	S5 vs S1
Bra_cxA01g005300	10.6778	32.3316	17.6832	1.29198	-0.285171	0.685757	1.73996e-06	0.405514	0.146014	AT5G47590	Heat shock protein HSP20/alpha crystallin family
Bra_cxA01g006570	3.4531	10.0318	6.34888	1.18887	-0.317594	0.780344	0.000200469	0.292221	0.0532827	AT3G12170	Chaperone DnaJ-domain superfamily protein
Bra_cxA01g006620	6.56976	16.4601	8.21645	1.05975	-0.661121	0.254809	4.00288e-08	0.0385974	0.478498	AT3G12280	retinoblastoma-related 1 (RBR1)
Bra_cxA01g006940	5.50273	1.32011	1.48952	-2.12288	0.213586	-1.62888	1.02117e-06	0.533084	0.000631449	AT3G12720	myb domain protein 67 (MYB67)
Bra_cxA01g010000	10.2396	0.162049	1.21618	-6.00682	1.51896	-2.92077	9.9899e-14	0.0170931	2.42263e-08	AT3G16800	Protein phosphatase 2C family protein
Bra_cxA01g011150	9.94575	6.92438	2.12225	-0.669353	-1.26896	-2.10531	0.00916957	0.00119419	7.93163e-08	AT3G18070	beta glucosidase 43 (BGLU43)
Bra_cxA01g011180	77.5223	200.826	115.905	1.12648	-0.411141	0.586305	6.28433e-16	0.1524	0.0797257	AT3G18130	receptor for activated C kinase 1C (RACK1C_AT)
Bra_cxA01g015580	0	0.0583497	1.05794	0.0655029	3.14	7.32687	0.463735	0.00211156	1.63848e-05	AT3G23270	Regulator of chromosome condensation (RCC1) family with FYVE zinc finger domain
Bra_cxA01g015610	1.80518	2.80698	4.71287	0.284877	0.726271	1.20525	0.395026	0.0434765	0.00682528	AT3G23280	XB3 ortholog 5 in Arabidopsis thaliana (XBAT35)
Bra_cxA01g016170	100.077	82.7232	39.4676	-0.487838	-0.74774	-1.25957	0.00026854	0.00481583	2.87913e-05	-	Transcriptional regulator of RNA polII, SAGA, subunit
Bra_cxA01g020770	0.0290718	16.4849	66.1936	0.0729628	0.0813611	10.7955	0.0636081	0.501012	4.58744e-14	AT3G57620	glyoxal oxidase-related protein
Bra_cxA01g021170	7.89628	2.89366	3.93367	-1.57856	0.48605	-0.886363	3.47419e-07	0.149614	0.0139577	AT3G44820	Phototropic-responsive NPH3 family protein
Bra_cxA01g021260	9.09475	1.01365	0.121801	-3.19929	-0.447695	-5.84768	3.31453e-08	0.0912619	9.39048e-10	AT3G44990	xyloglucan endo-transglycosylase-related 8 (XTR8,XTH31)
Bra_cxA01g021550	10.5257	6.69328	3.39708	-0.765597	-0.456249	-1.47493	0.0100612	0.214117	0.00367915	AT3G45260	C2H2-like zinc finger protein
Bra_cxA01g021580	44.2771	25.9686	14.0603	-0.911773	-0.461648	-1.49368	0.00039784	0.153472	3.8214e-05	-	Belongs to the tetraspanin (TM4SF) family
Bra_cxA01g021730	9.66914	7.09509	4.30911	-0.618581	-0.383512	-1.056	0.00595231	0.201115	0.00284968	AT3G46290	hercules receptor kinase 1 (HERK1)
Bra_cxA01g021820	7.03767	1.56338	7.00019	-2.16451	2.1131	0.0177861	1.138e-05	7.24372e-05	0.966646	-	Belongs to the iron ascorbate-dependent oxidoreductase family
Bra_cxA01g021860	0.0374923	0.195283	18.4685	0.111625	6.64947	8.48971	0.461614	1.48833e-18	2.42067e-09	AT3G46520	actin-12 (ACT12)
Bra_cxA01g022010	0	2.65635	2.36885	6.76789	0.0146205	6.99435	4.64397e-05	0.967745	1.70658e-05	AT3G46650	UDP-Glycosyltransferase superfamily protein
Bra_cxA01g022070	0.0546083	0.0572509	1.21604	-0.0104173	3.80064	3.61099	0.945731	0.000333407	0.000709814	AT3G46760	Protein kinase superfamily protein
Bra_cxA01g023500	7.28985	18.8134	11.4405	1.10575	-0.411578	0.610409	1.569e-09	0.113458	0.0560138	AT3G49410	Transcription factor IIIC, subunit 5
Bra_cxA01g023510	0.194804	0.356387	1.53538	0.165825	1.71706	2.49468	0.589921	0.00411094	0.000646459	AT3G49490	unknown protein
Bra_cxA01g023780	2.0667	7.24161	4.18797	1.42499	-0.412321	0.867672	9.55362e-05	0.195089	0.0494722	AT3G49900	Phototropic-responsive NPH3 family protein
Bra_cxA01g023790	389.59	996.421	535.284	1.11116	-0.476982	0.482244	9.52965e-16	0.11307	0.156516	AT3G49910	Translation protein SH3-like family protein
Bra_cxA01g025940	9.47797	4.75068	5.98132	-1.14932	0.368205	-0.602365	4.50958e-06	0.258631	0.102127	AT4G15430	ERD (early-responsive to dehydration stress) family protein
Bra_cxA01g025960	4.11816	7.52503	15.6508	0.32247	0.95066	1.70731	0.377045	0.0245179	0.00172944	-	-
Bra_cxA01g028580	77.8361	38.2528	38.0031	-1.19621	0.183116	-0.927183	4.02995e-07	0.518115	0.00491565	AT4G28250	expansin B3 (EXPB3)
Bra_cxA01g029970	0.88799	2.81804	1.78092	1.35973	-0.304063	0.713262	5.15725e-07	0.377555	0.131141	AT4G27010	INVOLVED IN: biological_process unknown
Bra_cxA01g030540	3.72108	11.923	7.77464	1.2537	-0.281719	0.882589	0.00139784	0.375364	0.0534974	AT4G26370	antitermination NusB domain-containing protein
Bra_cxA01g033050	6.89877	0.152517	1.30183	-5.2329	0.571294	-2.04865	2.51222e-06	0.0521309	0.00106113	AT4G23690	Disease resistance-responsive (dirigent-like protein) family protein
Bra_cxA01g033060	86.2352	4.8494	8.98581	-4.36491	0.814122	-3.2195	6.58574e-113	0.0291803	8.53544e-16	AT4G23660	polyprenyltransferase 1 (PPT1)
Bra_cxA01g034060	243.247	120.936	123.208	-1.21958	0.219847	-0.9028	1.49448e-21	0.367698	0.00201619	AT4G22670	HSP70-interacting protein 1 (HIP1)
Bra_cxA01g034090	0	0.464959	1.05702	0.117353	0.205471	4.07853	0.225956	0.387624	0.00462694	AT4G22600	unknown protein
Bra_cxA01g034450	20.7716	11.3765	7.91765	-1.0147	-0.182766	-1.2185	8.22294e-05	0.55352	0.00136626	AT4G22150	plant UBX domain-containing protein 3 (PUX3)
Bra_cxA01g034470	59.6042	37.3676	14.647	-0.862807	-0.963218	-1.95628	2.50046e-06	0.00966542	9.60142e-07	AT4G22130	STRUBBELIG-receptor family 8 (SRF8)
Bra_cxA01g034640	4572.64	1103.13	881.75	-2.25485	-0.0593131	-2.26199	3.21586e-37	0.82796	2.34422e-12	AT4G21960	PRXR1
Bra_cxA01g034810	2.26878	6.78631	4.204	1.16125	-0.327578	0.694227	0.00205991	0.324749	0.128977	AT4G21770	Pseudouridine synthase family protein
Bra_cxA01g036190	12.9946	0.439782	1.81717	-4.91215	0.987973	-2.62512	1.19035e-13	0.0383545	1.34584e-05	AT4G19690	iron-regulated transporter 1 (IRT1)
Bra_cxA01g036490	2.13297	0	0	-5.8364	-	-5.87297	0.000348052	-	0.000377138	-	Protein of unknown function (DUF1218)
Bra_cxA01g036560	0.0559844	1.00766	2.78649	1.2639	0.866699	5.02097	0.0174437	0.0545094	1.37426e-05	AT4G19230	cytochrome P450, family 707, subfamily A, polypeptide 1 (CYP707A1)
Bra_cxA01g036640	34.8854	9.81432	59.0544	-2.00505	2.71688	0.70538	6.68159e-17	4.15763e-14	0.020962	AT4G19170	nine-cis-epoxycarotenoid dioxygenase 4 (NCED4)
Bra_cxA01g036680	36.3974	17.4518	13.664	-1.24009	-0.127602	-1.33137	1.19221e-09	0.687041	0.000944295	AT4G19120	early-responsive to dehydration 3 (ERD3)
Bra_cxA01g037220	4.54834	1.76356	2.8367	-1.36603	0.438449	-0.572868	0.00111778	0.233428	0.21597	AT4G18530	Protein of unknown function (DUF707)
Bra_cxA01g037420	3.0675	9.03356	9.25427	1.11277	0.203446	1.45655	0.00432561	0.523845	0.00173963	AT4G18390	TEOSINTE BRANCHED 1, cycloidea and PCF transcription factor 2 (TCP2)
Bra_cxA01g037860	11.9698	4.09173	2.82998	-1.6996	-0.176788	-1.91598	2.76331e-09	0.582526	1.51625e-06	-	transcription factor
Bra_cxA01g040650	37.8447	8.56893	6.75075	-2.33477	-0.104396	-2.41463	1.56552e-25	0.735233	3.91347e-10	-	Belongs to the glycosyl hydrolase 17 family
Bra_cxA01g042790	0.166299	4.25834	3.96318	0.30245	0.0825509	4.27668	0.0441132	0.806068	9.03557e-07	-	Belongs to the peroxidase family. Classical plant (class III) peroxidase subfamily
Bra_cxA01g042810	78.7185	211.395	114.155	1.17671	-0.483132	0.547163	1.90138e-15	0.103298	0.110213	AT4G33925	unknown protein
Bra_cxA01g043360	6.27073	0	0.419855	-6.21613	0.0680887	-2.89589	0.000151734	0.474628	0.00357625	-	-
Bra_cxA01g046530	25.6703	21.037	5.30384	-0.467603	-1.63118	-2.2076	0.0298453	2.54228e-05	1.41662e-09	AT4G39350	cellulose synthase A2 (CESA2)
Bra_cxA01g046600	78.9975	219.49	115.303	1.21798	-0.494654	0.554624	1.48271e-12	0.10906	0.122173	AT4G39200	Ribosomal protein S25 family protein
Bra_cxA02g001370	1.93376	5.82628	4.63749	1.1491	-0.0109975	1.11014	0.0031987	0.970182	0.0267828	AT5G64430	Octicosapeptide/Phox/Bem1p family protein
Bra_cxA02g001410	13.1772	10.3285	4.8676	-0.483229	-0.611983	-1.2555	0.0910365	0.0848361	0.00309852	AT5G64342	conserved peptide upstream open reading frame 39 (CPuORF39)
Bra_cxA02g003760	59.7396	3.18613	9.2769	-4.09647	1.41644	-2.53143	3.26396e-07	0.00428023	3.30023e-10	AT5G23020	2-isopropylmalate synthase 2 (IMS2)
Bra_cxA02g005250	29.5891	9.16863	7.00839	-1.81469	-0.0403333	-1.79959	2.95374e-08	0.899905	0.000104129	-	Plastocyanin-like domain
Bra_cxA02g005430	3.65743	9.16768	4.69044	1.05109	-0.592629	0.252336	3.95206e-07	0.0868486	0.52207	AT3G52530	Protein kinase superfamily protein
Bra_cxA02g006700	52.6298	238.98	205.423	1.93344	0.0622926	1.9448	6.18563e-30	0.838006	9.04385e-07	-	At5g48480
Bra_cxA02g007140	29.6428	14.1592	10.195	-1.25173	-0.180845	-1.42262	2.46318e-10	0.518029	1.95743e-05	AT3G30390	Transmembrane amino acid transporter family protein
Bra_cxA02g009240	49.8983	42.6356	22.5565	-0.428094	-0.576429	-1.04253	0.0149391	0.0387672	0.000940721	AT3G26780	Phosphoglycerate mutase family protein
Bra_cxA02g009420	27.814	15.3772	43.2862	-0.983781	1.59573	0.624536	0.000493689	8.57555e-05	0.0995361	-	Octicosapeptide Phox Bem1p (PB1) domain-containing protein
Bra_cxA02g009460	3.20718	8.78631	4.36928	1.08718	-0.599484	0.370745	0.000950334	0.0740271	0.365375	AT3G26410	methyltransferases
Bra_cxA02g009470	15.0043	32.4118	35.6801	0.842649	0.229835	1.09306	1.21068e-05	0.453259	0.00389674	AT3G26380	Melibiase family protein
Bra_cxA02g009620	0.25432	0.212224	1.31136	-0.136345	2.35391	1.95797	0.661359	0.000404376	0.00200967	AT3G26280	cytochrome P450, family 71, subfamily B, polypeptide 4 (CYP71B4)
Bra_cxA02g009630	3.38075	0.781671	2.65688	-2.03959	1.53351	-0.257799	0.000167229	0.00457882	0.541102	AT3G26210	cytochrome P450, family 71, subfamily B, polypeptide 23 (CYP71B23)
Bra_cxA02g009680	1.03123	0.58813	0.0188735	-0.403073	-0.601655	-4.59428	0.262668	0.024225	0.000985525	AT3G26120	terminal EAR1-like 1 (TEL1)
Bra_cxA02g009710	2.26269	8.46629	3.90632	1.54624	-0.661216	0.558292	7.05518e-06	0.0775068	0.229835	-	Targeting protein for Xklp2 (TPX2)
Bra_cxA02g015450	3.56077	9.17879	6.52653	1.0212	-0.210056	0.729372	0.000756127	0.492493	0.0736065	-	Decapping 5-like protein
Bra_cxA02g017350	1.72496	0.442419	1.25149	-1.68241	0.973528	-0.309059	0.00365055	0.0407142	0.505394	AT2G37710	receptor lectin kinase (LECRK41)
Bra_cxA02g021670	5.87157	15.8279	46.0913	1.10245	1.66712	2.92352	0.00011465	3.56687e-07	3.86277e-17	AT2G12190	Cytochrome P450 superfamily protein
Bra_cxA02g025280	7.06586	2.08457	0.80171	-1.72145	-0.422029	-2.80227	0.000232564	0.232277	4.34584e-06	AT1G75520	SHI-related sequence 5 (SRS5)
Bra_cxA02g025300	86.4626	72.2452	32.8958	-0.431282	-0.698448	-1.2173	0.0503223	0.0302353	0.000636855	AT1G75500	Walls Are Thin 1 (WAT1)
Bra_cxA02g034470	0.114795	2.35397	3.85571	3.36273	0.473501	4.5625	0.000690854	0.204437	6.44808e-06	AT5G53210	SPEECHLESS (SPCH)
Bra_cxA02g035050	0.342782	3.39145	1.42285	2.61912	-0.589701	1.30399	0.00023546	0.128634	0.0497732	AT5G53950	CUP-SHAPED COTYLEDON 2 (CUC2)
Bra_cxA02g039500	4.37057	0.0644849	0.91153	-5.65362	0.386111	-1.83345	5.62415e-05	0.0628843	0.00653841	AT5G59990	CCT motif family protein
Bra_cxA02g040940	0.0518784	0.0844487	1.23522	0.0445468	3.5412	4.06521	0.828381	6.69505e-05	1.56695e-05	AT5G21080	Uncharacterized protein
Bra_cxA02g041820	4.14378	0.673436	0.118902	-2.24434	-0.217447	-4.4135	0.00145968	0.273855	0.000128529	AT5G19650	ovate family protein 8 (OFP8)
Bra_cxA02g041880	0	0	2.24249	-	8.09749	7.90998	-	8.83887e-07	1.14147e-06	AT5G19580	glyoxal oxidase-related protein
Bra_cxA02g045640	29.0617	0.307488	1.45113	-0.733997	0.333562	-4.05362	0.000225477	0.156725	1.17663e-08	-	Belongs to the small heat shock protein (HSP20) family
Bra_cxA02g045670	0.783359	0.471977	2.09673	-0.490452	1.79261	1.04802	0.20174	0.00253335	0.047108	AT5G12000	Protein kinase protein with adenine nucleotide alpha hydrolases-like domain
Bra_cxA02g048010	13.8337	42.6709	12.8457	1.37201	-1.39654	-0.0642812	1.80453e-16	1.00302e-06	0.836083	-	Belongs to the cyclin family
Bra_cxA02g048020	11.2604	17.2397	32.1178	0.336186	1.01802	1.44549	0.17309	0.000775731	3.37124e-05	AT5G06130	chaperone protein dnaJ-related
Bra_cxA03g004000	99.5747	28.416	31.2544	-1.99815	0.300371	-1.53614	1.43223e-19	0.317608	5.91134e-06	-	Dirigent proteins impart stereoselectivity on the phenoxy radical-coupling reaction, yielding optically active lignans from two molecules of coniferyl alcohol in the biosynthesis of lignans, flavonolignans, and alkaloids and thus plays a central role in plant secondary metabolism
Bra_cxA03g006470	5.08558	1.92553	1.28745	-1.4991	-0.204166	-1.80961	1.12567e-05	0.541948	4.3018e-05	AT4G35270	Plant regulator RWP-RK family protein
Bra_cxA03g007030	0.233259	3.52314	3.22051	3.22186	0.03569	3.32442	6.01798e-05	0.917614	7.02248e-05	-	B3 domain-containing protein
Bra_cxA03g007090	6.83423	5.3911	2.45426	-0.367706	-0.475054	-1.27647	0.296512	0.200577	0.00442074	AT4G34320	Protein of unknown function (DUF677)
Bra_cxA03g008420	48.03	25.4804	19.783	-1.10238	-0.0951826	-1.17004	7.22366e-10	0.721975	0.000196241	AT4G33030	sulfoquinovosyldiacylglycerol 1 (SQD1)
Bra_cxA03g008830	100.734	108.66	46.5398	-0.114063	-0.913024	-1.04729	0.348066	0.00119931	0.000616082	AT4G32410	cellulose synthase 1 (CESA1)
Bra_cxA03g009150	30.9613	94.7571	29.9468	1.34372	-1.21516	0.0247898	1.52515e-10	0.00052255	0.947816	-	early nodulin-like protein
Bra_cxA03g009160	1.45877	5.86137	5.63797	1.43346	0.120423	1.71444	0.00319505	0.714482	0.00172286	-	Protein POLAR LOCALIZATION DURING ASYMMETRIC DIVISION AND
Bra_cxA03g009540	7.417	21.1279	10.7092	1.23917	-0.645783	0.491019	1.49674e-09	0.0205064	0.139103	AT4G31120	SHK1 binding protein 1 (SKB1)
Bra_cxA03g009650	5.53633	15.5167	6.5523	1.16095	-0.728549	0.263522	6.27794e-05	0.0404659	0.523048	-	Belongs to the peroxidase family. Classical plant (class III) peroxidase subfamily
Bra_cxA03g010580	12.4063	5.52508	4.80373	-1.34686	0.00507783	-1.27641	2.82675e-10	0.988798	0.000266246	AT4G30110	heavy metal atpase 2 (HMA2)
Bra_cxA03g010990	0	5.75804	90.8722	0.0715979	0.130997	13.659	0.0674266	0.175703	9.8309e-18	AT2G25150	HXXXD-type acyl-transferase family protein
Bra_cxA03g022810	5.25698	15.1026	13.4185	1.19407	0.0897863	1.27839	5.06466e-05	0.778417	0.00352127	-	thymidine kinase
Bra_cxA03g024320	2.349	9.3039	5.2537	1.39098	-0.320172	0.989874	0.00392554	0.356618	0.0320414	AT2G12480	serine carboxypeptidase-like 43 (SCPL43)
Bra_cxA03g024340	5.17942	4.06827	12.1336	-0.371512	1.58929	1.11088	0.290246	0.000296065	0.00914456	AT2G12462	BEST Arabidopsis thaliana protein match is: Sterile alpha motif (SAM) domain-containing protein (TAIR:AT1G15760.1)
Bra_cxA03g025160	45.3748	45.1778	21.5503	-0.22212	-0.748739	-1.0043	0.124947	0.00789067	0.00110839	AT3G25500	formin homology 1 (FH1)
Bra_cxA03g025180	3.36982	9.8392	8.91686	1.14933	0.0520424	1.23749	0.00151231	0.865201	0.0051708	-	FtsJ-like methyltransferase
Bra_cxA03g025300	0.285516	0.953559	6.7876	0.168325	0.197723	4.32437	0.440869	0.180629	5.34516e-08	-	ER lumen
Bra_cxA03g025330	0	0	19.0536	-	8.68809	8.49023	-	9.1919e-08	1.34381e-07	-	-
Bra_cxA03g027000	9.56946	3.76362	17.1997	-1.36052	2.20206	0.691489	0.000905089	1.17627e-06	0.0907017	-	Septum-promoting GTP-binding protein 1-like
Bra_cxA03g029180	425.033	226.159	127.264	-1.09581	-0.488075	-1.62303	7.26147e-10	0.0781456	3.05349e-07	AT3G17390	METHIONINE OVER-ACCUMULATOR 3 (MTO3)
Bra_cxA03g029190	18.5714	2.90079	3.08866	-2.82552	0.184544	-2.42706	2.54936e-16	0.587797	1.2064e-08	AT3G17380	TRAF-like family protein
Bra_cxA03g029270	38.5087	21.1467	16.1053	-1.00468	-0.0744809	-1.07187	0.00018358	0.810013	0.0043736	AT3G17120	unknown protein
Bra_cxA03g029280	29.2063	16.7735	9.71564	-0.863477	-0.344122	-1.41792	0.010364	0.321428	0.00148952	-	-
Bra_cxA03g029320	0.041344	0.0375701	12.9715	-0.00772926	7.87035	7.65846	0.953446	7.55438e-08	1.67278e-07	AT3G17060	Pectin lyase-like superfamily protein
Bra_cxA03g029330	14.6126	5.38772	10.8504	-1.42593	0.997117	-0.292422	0.000702795	0.0127664	0.479161	-	-
Bra_cxA03g030550	0.218556	0.266548	6.48276	0.00673603	4.57917	4.62827	0.978269	4.92533e-09	2.0507e-08	AT3G14450	CTC-interacting domain 9 (CID9)
Bra_cxA03g030790	48.9858	19.9301	16.2372	-1.40099	0.00976353	-1.29556	2.31701e-05	0.980007	0.00496226	AT3G13910	Protein of unknown function (DUF3511)
Bra_cxA03g031160	0.279888	0.0284526	106.37	-0.177793	11.9358	7.36882	0.198549	1.75671e-17	4.93099e-05	AT3G13400	SKU5 similar 13 (sks13)
Bra_cxA03g031170	0	0.0483401	48.3581	0.0525694	9.94311	13.0741	0.647025	2.48199e-20	1.33587e-16	AT3G13390	SKU5 similar 11 (sks11)
Bra_cxA03g031680	1.31686	1.14071	5.62108	-0.181193	2.24027	1.91613	0.597008	0.000241242	0.000828375	-	Endochitinase
Bra_cxA03g031750	0.66769	2.39809	2.80056	1.33035	0.273711	1.81334	0.00323347	0.407653	0.000605632	AT3G12280	retinoblastoma-related 1 (RBR1)
Bra_cxA03g032140	0.333549	0.507351	8.47214	0.0742286	3.88608	4.35982	0.790625	1.35705e-07	1.74128e-09	AT5G04380	S-adenosyl-L-methionine-dependent methyltransferases superfamily protein
Bra_cxA03g034850	29.2583	5.92516	2.95047	-2.46568	-0.492701	-3.1759	4.10162e-15	0.167541	2.01536e-13	AT3G05690	nuclear factor Y, subunit A2 (NF-YA2)
Bra_cxA03g038040	1.94921	5.57556	2.74576	1.12383	-0.604827	0.398732	0.00162336	0.0756351	0.35833	AT4G02390	poly(ADP-ribose) polymerase (PP)
Bra_cxA03g038120	6.20529	2.41641	80.1556	-1.3776	5.27922	3.70661	0.00053408	1.72785e-21	3.41217e-13	AT4G02520	glutathione S-transferase PHI 2 (GSTF2)
Bra_cxA03g038140	36.6325	24.5996	15.3932	-0.757673	-0.317928	-1.10023	0.00013525	0.278534	0.00158209	-	transcription factor
Bra_cxA03g042580	145.832	388.32	213.144	1.16629	-0.469385	0.558258	1.29226e-15	0.107964	0.0992782	AT3G46030	HTB11
Bra_cxA03g042610	122.69	404.307	270.01	1.46783	-0.23033	1.11407	3.01597e-18	0.419546	0.00181329	-	Core component of nucleosome. Nucleosomes wrap and compact DNA into chromatin, limiting DNA accessibility to the cellular machineries which require DNA as a template. Histones thereby play a central role in transcription regulation, DNA repair, DNA replication and chromosomal stability. DNA accessibility is regulated via a complex set of post-translational modifications of histones, also called h…
Bra_cxA03g042630	30.6109	5.37442	13.1989	-2.63031	1.19467	-1.05186	4.10439e-11	0.00822154	0.00706034	-	-
Bra_cxA03g043320	0	0	34.3385	-	10.6895	10.4764	-	1.08722e-11	2.61762e-11	AT2G46140	Late embryogenesis abundant protein
Bra_cxA03g043340	3.34092	0.340423	4.02099	-2.14546	2.74696	0.224766	0.00932677	0.0040077	0.663008	-	U-box domain
Bra_cxA03g048320	50.0464	39.0334	22.7294	-0.571348	-0.481076	-1.07404	2.42965e-06	0.0912375	0.00100322	AT2G36910	ATP binding cassette subfamily B1 (ABCB1)
Bra_cxA03g049240	18.8503	1.59844	0.608428	-3.73574	-0.57024	-4.89338	5.84774e-26	0.139624	1.67699e-26	AT2G34930	disease resistance family protein / LRR family protein
Bra_cxA03g050080	9.28724	1.28063	2.99789	-2.95539	0.94178	-1.45111	7.48855e-11	0.0367002	0.000880503	-	meprin and TRAF homology domain-containing protein MATH domain-containing protein
Bra_cxA03g050090	0.185141	0.168242	47.5803	-0.00772926	7.71938	7.50092	0.953446	3.62309e-08	1.33346e-07	-	-
Bra_cxA03g050150	3.35169	1.38844	3.27636	-1.18599	0.832826	-0.0674232	0.00718051	0.0560904	0.879164	-	zinc finger
Bra_cxA03g050160	5.56734	12.6239	4.38356	0.900372	-1.12663	-0.325231	2.99077e-05	0.00387823	0.410288	AT2G32940	ARGONAUTE 6 (AGO6)
Bra_cxA03g050560	0	0	0.826703	-	0.812401	4.30115	-	0.00344253	0.00370676	-	TraB family
Bra_cxA03g054540	10.4551	6.23652	3.066	-0.921571	-0.57278	-1.66068	1.56985e-05	0.122135	0.000347199	AT5G56240	INVOLVED IN: biological_process unknown
Bra_cxA03g056630	0.394946	2.40153	0.793091	2.00191	-0.714922	0.636787	0.00057161	0.0825093	0.250846	-	Zinc finger (C3HC4-type RING finger) family protein
Bra_cxA03g057860	107.916	262.704	142.7	1.04437	-0.449909	0.427976	1.87694e-20	0.141796	0.211488	AT5G20270	heptahelical transmembrane protein1 (HHP1)
Bra_cxA03g059470	0	0.327855	5.62636	0.126763	3.88816	9.04278	0.197882	5.40462e-06	1.14832e-08	AT3G03080	Zinc-binding dehydrogenase family protein
Bra_cxA03g059540	2.2388	3.10237	12.0482	0.188306	2.07468	2.3419	0.520941	1.69683e-09	3.49753e-10	AT2G20800	NAD(P)H dehydrogenase B4 (NDB4)
Bra_cxA03g060550	1.74555	0.0692402	0	-2.51921	-0.0428365	-4.73531	0.0135182	0.782194	0.00246957	AT5G15290	Uncharacterised protein family (CASP5)
Bra_cxA03g060590	32.6483	9.27577	21.3608	-1.91597	1.18515	-0.515996	6.97155e-08	0.00332289	0.154454	AT5G15230	GAST1 protein homolog 4 (GASA4)
Bra_cxA03g060610	180.898	483.217	275.104	1.17559	-0.368935	0.619602	8.66939e-23	0.242839	0.0942738	AT5G15200	Ribosomal protein S4
Bra_cxA03g060650	2.65945	7.95887	2.70136	1.04625	-1.01217	0.0210213	0.0147111	0.0164133	0.968509	AT5G15150	homeobox 3 (HB-3)
Bra_cxA03g060660	0	0	3.94104	-	8.8502	8.67386	-	2.49188e-07	2.13565e-07	AT5G15140	Galactose mutarotase-like superfamily protein
Bra_cxA03g060690	2.40071	16.8408	7.35947	2.53901	-0.816272	1.5367	6.28442e-23	0.00604126	0.000100601	AT5G15110	Pectate lyase family protein
Bra_cxA03g060930	0	0.192276	30.6513	0.0513714	7.07295	9.90335	0.672076	1.03116e-10	3.17368e-10	-	Classical arabinogalactan protein
Bra_cxA03g060950	46.7698	61.6149	20.8804	0.152006	-1.07056	-0.961574	0.484536	0.00366364	0.0136024	AT5G14360	Ubiquitin-like superfamily protein
Bra_cxA03g060980	27.9192	47.7898	59.1559	0.514122	0.472921	1.05847	0.00856199	0.111762	0.00277225	AT5G14320	Ribosomal protein S13/S18 family
Bra_cxA03g061370	54.52	21.0589	15.8398	-1.52481	-0.129513	-1.66147	1.80114e-08	0.678706	1.44506e-05	AT5G13810	Glutaredoxin family protein
Bra_cxA03g061430	1.79502	0.575705	2.86341	-1.39826	2.15161	0.521161	0.00725489	0.000223362	0.243478	AT5G13700	polyamine oxidase 1 (PAO1)
Bra_cxA03g061440	9.17144	12.0938	3.59696	0.142127	-1.27551	-1.13838	0.574495	0.000877643	0.00664102	AT5G13660	unknown protein
Bra_cxA03g061490	9.62817	3.23041	4.86563	-1.71991	0.556762	-0.89238	1.006e-08	0.11198	0.0222418	AT5G13550	sulfate transporter 4.1 (SULTR4
Bra_cxA03g061660	20.4661	12.8517	8.41702	-0.800255	-0.260787	-1.14104	0.00442634	0.406958	0.00253631	AT5G13180	NAC domain containing protein 83 (NAC083)
Bra_cxA04g000450	0.164984	0	102.744	-0.112079	14.5131	8.42645	0.223774	4.7764e-20	7.09093e-07	AT2G47040	VANGUARD1 (VGD1)
Bra_cxA04g000980	0	0.470087	4.17455	0.0655029	1.79817	6.17967	0.463735	0.0121631	0.000147487	-	-
Bra_cxA04g001500	8.3316	1.90676	1.36874	-2.1131	-0.0940134	-2.37036	2.66021e-05	0.761994	4.25547e-05	AT2G44940	Integrase-type DNA-binding superfamily protein
Bra_cxA04g002790	267.861	279.262	24.4934	-0.14012	-2.92635	-3.15851	0.561672	2.43473e-07	6.34672e-10	AT2G42610	LIGHT SENSITIVE HYPOCOTYLS 10 (LSH10)
Bra_cxA04g002800	173.476	33.2572	42.8896	-2.60007	0.4659	-1.95099	3.74565e-84	0.0996473	4.69281e-09	AT2G42600	phosphoenolpyruvate carboxylase 2 (PPC2)
Bra_cxA04g002810	0.207725	24.9194	48.0354	4.72403	0.129991	7.81915	0.00138251	0.521921	7.43909e-26	-	PMR5 N terminal Domain
Bra_cxA04g003320	1.49625	0.055994	0.0411053	-3.50631	-0.000287539	-3.58699	0.00520908	0.998682	0.0058251	AT2G41660	mizu-kussei 1 (MIZ1)
Bra_cxA04g004580	0.0892788	0.081702	2.86369	-0.00943386	4.60226	4.40827	0.935861	0.000117101	0.000164124	AT2G40080	EARLY FLOWERING 4 (ELF4)
Bra_cxA04g004800	339.854	165.945	450.587	-1.22396	1.568	0.394495	9.57213e-11	7.51089e-07	0.169691	AT2G39730	rubisco activase (RCA)
Bra_cxA04g004860	31.4442	17.1711	10.4331	-1.03383	-0.364554	-1.45851	1.09207e-05	0.231312	5.90056e-05	AT2G39700	expansin A4 (EXPA4)
Bra_cxA04g004950	1.27618	1.9783	8.29054	0.142564	1.8521	2.28204	0.673783	0.00077148	0.00038882	AT2G39510	nodulin MtN21 /EamA-like transporter family protein
Bra_cxA04g008840	12.5433	35.9705	10.5755	1.22035	-1.33294	-0.155068	2.01913e-06	0.00021501	0.682802	-	-
Bra_cxA04g009190	10.8511	2.58871	3.0915	-2.13392	0.215972	-1.62872	4.40647e-07	0.529551	0.000635897	-	Tyrosine-protein phosphatase
Bra_cxA04g014320	1.53793	5.67333	8.40806	1.35025	0.597546	2.32501	0.00340005	0.0915841	3.48155e-06	-	Phenolic glucoside malonyltransferase
Bra_cxA04g018860	3.46606	10.5652	3.93095	1.22573	-0.921943	0.186927	0.000379382	0.012729	0.668596	-	Crooked neck-like protein 1
Bra_cxA04g021630	0	0.212841	2.53724	0.0525694	1.70426	4.67544	0.647025	0.0156743	0.00236874	AT5G39650	Protein of unknown function (DUF679)
Bra_cxA04g021750	1.471	0	0.512523	-4.46541	0.156201	-0.654172	0.00275435	0.146948	0.231237	-	Protein of unknown function (DUF1997)
Bra_cxA04g022830	2.05031	0.583299	2.17493	-1.66099	0.80903	-0.0269645	0.00175382	0.0569666	0.953189	-	Protein PLASTID MOVEMENT IMPAIRED 2-like
Bra_cxA04g034730	46.8391	28.1143	17.5009	-0.916097	-0.338969	-1.28763	5.49932e-06	0.239854	0.00011732	AT3G54810	BLUE MICROPYLAR END 3 (BME3)
Bra_cxA05g002210	2.95292	1.70821	9.30261	-0.259898	1.99695	1.27542	0.402012	0.0041129	0.0352826	AT3G04300	RmlC-like cupins superfamily protein
Bra_cxA05g002620	0.709858	3.29574	2.51736	1.3433	-0.0653989	1.38563	0.014529	0.841414	0.0250308	AT3G04940	cysteine synthase D1 (CYSD1)
Bra_cxA05g008130	0.0446394	0.131971	1.3611	0.05216	2.14147	3.48779	0.694989	0.00969205	0.00766153	AT3G11620	alpha/beta-Hydrolases superfamily protein
Bra_cxA05g008140	34.7907	47.564	80.3574	0.201474	0.883048	1.17673	0.344106	0.00597095	0.000687384	AT3G11630	Thioredoxin superfamily protein
Bra_cxA05g008150	9.02472	22.83	8.04334	1.02233	-0.95029	-0.05112	0.000240771	0.013124	0.899277	AT3G11650	NDR1/HIN1-like 2 (NHL2)
Bra_cxA05g008410	18.337	18.2088	75.3636	-0.0754869	1.86311	1.90462	0.804846	0.000909078	2.24624e-07	AT3G11980	MALE STERILITY 2 (MS2)
Bra_cxA05g011950	56.5589	58.2299	122.787	-0.174979	1.22702	1.08232	0.271214	1.22524e-05	0.000318236	AT3G15850	fatty acid desaturase 5 (FAD5)
Bra_cxA05g012740	67.2409	28.6049	13.2934	-1.41594	-0.739839	-2.24914	2.34212e-12	0.0163839	5.49252e-12	AT3G16850	Pectin lyase-like superfamily protein
Bra_cxA05g012760	11.2716	29.1765	17.3906	1.0153	-0.371148	0.558475	0.00117874	0.225993	0.166572	-	zinc finger binding to DNA consensus sequence [AT]GATA[AG]
Bra_cxA05g012770	22.4438	10.4826	13.2812	-1.28017	0.442375	-0.692144	1.73475e-09	0.132278	0.0360495	AT3G16910	acyl-activating enzyme 7 (AAE7)
Bra_cxA05g013780	2.3873	6.40581	3.93546	1.11591	-0.347853	0.518003	2.95263e-05	0.309513	0.236103	AT3G18110	embryo defective 1270 (EMB1270)
Bra_cxA05g014520	155.775	395.756	213.767	1.09917	-0.475237	0.477211	1.18799e-15	0.113632	0.165594	-	60s ribosomal protein(RPL30)
Bra_cxA05g014900	0.424892	0.908929	6.48866	0.0595854	1.26507	2.83662	0.73288	0.0190462	0.00770682	-	-
Bra_cxA05g014930	0.0965456	0.196243	13.1626	0.116644	6.13115	6.89364	0.636767	4.59882e-22	4.27307e-19	AT3G19090	RNA-binding protein
Bra_cxA05g015010	2.57703	7.0447	2.3981	1.13548	-1.15545	-0.103861	3.5561e-05	0.00234564	0.795645	AT3G19210	homolog of RAD54 (RAD54)
Bra_cxA05g017240	1.95938	5.07793	5.8916	0.982248	0.320218	1.4326	0.0041004	0.297243	0.000781719	AT3G21090	ABC-2 type transporter family protein
Bra_cxA05g018160	1.53498	0.529213	7.50553	-0.510211	3.72113	2.01981	0.145493	7.2353e-07	0.000594022	AT3G21870	cyclin p2
Bra_cxA05g018190	0.0642499	3.21119	123.407	0.0724087	0.186648	10.6101	0.240233	0.037658	1.73806e-13	-	cysteine-rich repeat secretory protein
Bra_cxA05g018200	0	2.77629	79.6753	0.0693389	0.178914	12.7707	0.145743	0.057404	7.64434e-16	-	proximal promoter DNA-binding transcription activator activity, RNA polymerase II-specific
Bra_cxA05g018600	5.4395	26.5746	13.9645	1.99984	-0.574864	1.26777	9.20202e-14	0.0549517	0.00048873	AT3G22310	putative mitochondrial RNA helicase 1 (PMH1)
Bra_cxA05g018610	0.135949	0.460872	4.11117	0.106142	2.73637	4.20032	0.545594	0.000672583	0.00026122	AT3G22320	NRPB5
Bra_cxA05g018620	11.4317	2.07331	11.4034	-2.43679	2.39007	0.000446564	8.25863e-06	2.45292e-05	0.997817	-	Belongs to the alternative oxidase family
Bra_cxA05g018770	0	0	3.50568	-	5.59213	5.47999	-	0.000594221	0.000674836	AT3G22510	Pre-rRNA-processing protein TSR2, conserved region
Bra_cxA05g018850	3.708	1.34631	1.86215	-1.36658	0.353903	-0.701997	0.00329834	0.319568	0.14091	-	Protein of unknown function (DUF1677)
Bra_cxA05g019800	8.08391	7.69095	17.8313	-0.256206	1.2804	1.06243	0.305353	0.000214818	0.00126367	AT1G32080	membrane protein, putative
Bra_cxA05g021510	20.5122	7.1792	15.6731	-1.6593	1.0628	-0.360521	6.28546e-09	0.00686005	0.325319	AT1G35190	2-oxoglutarate (2OG) and Fe(II)-dependent oxygenase superfamily protein
Bra_cxA05g023110	5.39631	18.2066	6.4966	1.4514	-1.11518	0.222285	9.88164e-08	0.00111491	0.56672	-	Belongs to the cyclin family
Bra_cxA05g028810	84.4293	24.5792	26.0274	-1.97546	0.264887	-1.5701	6.80351e-22	0.351307	3.66247e-06	AT4G15093	catalytic LigB subunit of aromatic ring-opening dioxygenase family
Bra_cxA05g029630	9.58041	2.76181	1.99818	-1.94584	-0.161228	-2.13208	2.49796e-11	0.629698	4.7537e-05	AT5G37180	sucrose synthase 5 (SUS5)
Bra_cxA05g030110	0	1.03712	2.84315	0.18319	0.462204	4.46758	0.152966	0.155731	0.00308359	-	Omega-hydroxypalmitate O-feruloyl
Bra_cxA05g030130	9.18687	13.7988	27.7973	0.26989	0.930202	1.48048	0.376688	0.0186288	2.87311e-05	AT2G29630	thiaminC (THIC)
Bra_cxA05g030440	13.5738	6.96744	2.14871	-1.13889	-1.30877	-2.56837	1.24399e-07	0.000298768	1.67592e-12	-	transcription, DNA-templated
Bra_cxA05g032500	2.95417	9.27662	3.22964	1.3344	-1.13075	0.0913664	3.54645e-06	0.00215681	0.823634	AT2G32590	LOCATED IN: chloroplast
Bra_cxA05g032510	156.263	107.449	65.8556	-0.727489	-0.331373	-1.08717	8.65899e-05	0.262124	0.0013567	AT2G32580	Protein of unknown function (DUF1068)
Bra_cxA05g032540	39.9388	20.9036	23.1621	-1.08783	0.262429	-0.709662	2.35572e-05	0.386699	0.0484991	-	Dienelactone hydrolase family
Bra_cxA05g032580	0	0.409819	8.86735	0.161445	0.29315	9.91474	0.120729	0.029955	3.37767e-10	AT2G32460	myb domain protein 101 (MYB101)
Bra_cxA05g034160	0.178766	0.945963	2.02678	0.517452	0.706366	2.90552	0.116682	0.0895294	0.00108761	AT2G33880	homeobox-3 (HB-3)
Bra_cxA05g035700	0	0.491783	1.42639	0.10774	0.281604	4.75601	0.258764	0.250263	0.00221885	AT2G35460	Late embryogenesis abundant (LEA) hydroxyproline-rich glycoprotein family
Bra_cxA05g036850	2.04431	0.809405	4.16188	-0.74928	2.18562	0.820483	0.0834047	0.000448215	0.102518	AT2G36890	REGULATOR OF AXILLARY MERISTEMS 2 (RAX2)
Bra_cxA05g037030	409.34	23.6529	79.9301	-4.3293	1.92513	-2.21209	1.59278e-107	9.6655e-09	5.60957e-10	AT2G37170	plasma membrane intrinsic protein 2 (PIP2B)
Bra_cxA05g037070	8.46477	88.2535	52.8264	3.13048	-0.415349	2.60183	2.16692e-50	0.112654	2.92986e-13	AT2G37220	RNA-binding (RRM/RBD/RNP motifs) family protein
Bra_cxA05g037140	0.311761	0.718894	2.01792	0.179096	0.687706	2.07107	0.509216	0.0850993	0.008142	AT2G37330	ALUMINUM SENSITIVE 3 (ALS3)
Bra_cxA05g037770	3.99307	11.6707	42.7967	1.20593	1.99087	3.36065	9.88629e-05	3.64384e-09	1.72347e-20	AT2G38110	glycerol-3-phosphate acyltransferase 6 (GPAT6)
Bra_cxA05g037780	107.243	40.3677	27.8425	-1.61295	-0.255402	-1.85655	2.42069e-26	0.321889	2.33378e-09	AT2G38120	AUXIN RESISTANT 1 (AUX1)
Bra_cxA05g039840	2.59748	26.053	12.3393	2.99638	-0.695239	2.04366	5.19161e-14	0.0326862	6.37017e-05	AT2G45660	AGAMOUS-like 20 (AGL20)
Bra_cxA05g039850	0.200545	5.05714	8.14189	3.84649	0.484324	5.03973	6.36829e-05	0.196035	9.26243e-09	AT2G45650	AGAMOUS-like 6 (AGL6)
Bra_cxA05g039870	0	0	8.15775	-	8.01884	7.81474	-	7.13493e-07	1.13018e-06	-	alpha/beta hydrolase fold
Bra_cxA05g039880	0.0445276	1.27605	14.4664	2.33761	3.61289	7.89716	0.0158882	1.29241e-12	2.94832e-08	AT2G45600	alpha/beta-Hydrolases superfamily protein
Bra_cxA05g040080	7.73712	7.46879	43.4383	-0.249942	2.73205	2.47306	0.242958	1.61396e-15	2.67069e-12	AT1G48860	RNA 3'-terminal phosphate cyclase/enolpyruvate transferase, alpha/beta
Bra_cxA05g040190	26.0948	13.3229	6.31102	-1.04775	-0.5121	-1.85308	0.00170819	0.158752	9.31033e-06	AT2G45080	cyclin p3
Bra_cxA05g040230	16.8904	42.2181	20.4508	1.06792	-0.728473	0.256361	9.5206e-11	0.00725682	0.412659	AT1G45332	Translation elongation factor EFG/EF2 protein
Bra_cxA05g040250	6.7559	17.3675	8.24357	1.08963	-0.735356	0.274198	1.69608e-07	0.00896709	0.411678	AT2G45000	EMBRYO DEFECTIVE 2766 (EMB2766)
Bra_cxA05g041040	13.0777	37.2813	13.9969	1.20647	-0.714903	0.177821	2.82254e-06	0.0680451	0.691415	-	thiol methyltransferase
Bra_cxA05g043200	7.40693	23.5109	32.0876	1.28731	0.538742	1.99704	0.000253603	0.0810962	2.04087e-06	AT2G40435	BEST Arabidopsis thaliana protein match is: transcription regulators (TAIR:AT3G56220.1)
Bra_cxA05g043220	0	0	6.13957	-	7.65691	7.45729	-	2.63137e-06	3.86665e-06	AT2G46140	Late embryogenesis abundant protein
Bra_cxA05g043230	5.26441	1.74888	6.89945	-1.39095	1.85775	0.331873	0.00621885	0.000732542	0.44613	AT2G46150	Late embryogenesis abundant (LEA) hydroxyproline-rich glycoprotein family
Bra_cxA05g043240	1.27491	3.58575	8.13028	0.623995	1.03844	2.44955	0.128073	0.0219761	0.000120039	AT2G46160	RING/U-box superfamily protein
Bra_cxA06g000540	16.5262	6.03627	7.44713	-1.55118	0.336246	-1.01381	8.93285e-06	0.32063	0.012721	-	-
Bra_cxA06g000560	56.758	19.3791	15.7118	-1.75421	-0.0714986	-1.77542	3.23273e-24	0.785893	6.79898e-08	AT4G39210	APL3
Bra_cxA06g000580	0	0	8.45062	-	9.43524	8.33016	-	3.53025e-08	0.000159798	-	F-box kelch-repeat protein
Bra_cxA06g000600	1.63682	0.667576	5.93616	-0.272591	2.6099	1.39119	0.310516	0.00180906	0.0256025	-	sinapyl alcohol dehydrogenase activity(ADH1)
Bra_cxA06g000610	105.004	194.379	310.226	0.642255	0.81471	1.51541	3.43193e-06	0.00186465	3.99615e-07	AT4G39330	cinnamyl alcohol dehydrogenase 9 (CAD9)
Bra_cxA06g002160	41.6852	9.4073	10.0018	-2.10215	0.158733	-1.42992	3.77529e-05	0.616934	0.0164097	AT5G44720	Molybdenum cofactor sulfurase family protein
Bra_cxA06g002210	2.07725	2.69539	14.0402	0.0477618	2.31891	2.55752	0.88496	0.000120181	3.37592e-05	-	Alcohol dehydrogenase-like 7
Bra_cxA06g002290	10.8813	17.2545	70.7856	0.347025	1.91685	2.4388	0.26159	8.01831e-05	3.22439e-06	ATCG01130	YCF1.2
Bra_cxA06g002300	7.22246	14.965	51.5464	0.537566	1.51921	2.51049	0.154191	0.00301407	1.68672e-05	ATCG01130	YCF1.2
Bra_cxA06g002430	6.36678	3.2075	1.71009	-1.07169	-0.408562	-1.74137	0.00111151	0.256879	0.000473041	AT5G45530	Protein of unknown function (DUF594)
Bra_cxA06g002440	10.7239	4.48938	2.35695	-1.41667	-0.488981	-2.08255	2.42521e-08	0.173486	4.06562e-06	AT5G45540	Protein of unknown function (DUF594)
Bra_cxA06g002450	14.6705	11.1716	5.51584	-0.522233	-0.557648	-1.24499	0.0678661	0.108364	0.00200788	AT5G45580	Homeodomain-like superfamily protein
Bra_cxA06g002860	1.34956	6.73565	11.3234	1.63723	0.696795	2.91738	0.00343208	0.0743439	1.76747e-06	-	endomembrane system organization
Bra_cxA06g003270	49.4139	2.82494	9.04919	-4.33223	1.65694	-2.33581	8.83708e-46	0.000414299	1.48962e-11	AT5G46730	glycine-rich protein
Bra_cxA06g005240	0.209128	0.361114	1.97939	0.0746094	1.46885	2.43445	0.751346	0.016471	0.00491895	-	F-box protein
Bra_cxA06g005250	0.440644	0.175787	4.18236	-0.269133	4.50596	2.98209	0.31149	8.39175e-08	8.49338e-06	-	F-box protein
Bra_cxA06g006180	0.422629	0.171811	2.7243	-0.121857	2.86868	1.64164	0.511415	0.00530018	0.0300796	AT3G25597	unknown protein
Bra_cxA06g006240	11.2222	19.2545	3.4719	0.515601	-2.13629	-1.5528	0.0100172	2.15895e-10	3.19413e-05	AT3G25620	ABC-2 type transporter family protein
Bra_cxA06g006260	23.2187	6.11397	7.76023	-2.03856	0.370775	-1.37415	1.71476e-08	0.290567	0.00118492	AT3G25640	Protein of unknown function, DUF617
Bra_cxA06g012940	2.54122	0.107625	1.15222	-3.98652	0.877771	-0.742429	0.000428473	0.0262055	0.175324	-	Protein ENHANCED DISEASE RESISTANCE
Bra_cxA06g012980	0.203209	13.1068	25.9957	5.09391	0.626491	6.73156	2.99752e-05	0.116071	1.27605e-09	AT5G24920	glutamine dumper 5 (GDU5)
Bra_cxA06g019080	37.8782	97.6626	24.4478	1.10012	-1.67289	-0.54743	8.78423e-08	4.4391e-08	0.0902968	AT5G62550	unknown protein
Bra_cxA06g019100	19.3525	75.7075	51.9392	1.71837	-0.254664	1.37957	2.23325e-28	0.301739	1.059e-05	AT5G62530	aldehyde dehydrogenase 12A1 (ALDH12A1)
Bra_cxA06g029400	0.458346	0.289695	12.7455	-0.116835	5.20473	4.43581	0.6203	9.59625e-09	1.44455e-08	AT1G21750	PDI-like 1-1 (PDIL1-1)
Bra_cxA06g029990	0.387041	0.162604	0.619711	-1.02263	1.84563	0.590106	0.0260564	0.00068802	0.19466	AT1G21270	wall-associated kinase 2 (WAK2)
Bra_cxA06g031640	0	0	59.8885	-	10.3114	10.0991	-	8.26437e-11	1.67238e-10	-	-
Bra_cxA06g035320	0.258319	0.653444	6.07469	0.167102	2.9421	4.35676	0.506694	0.000172546	2.30729e-09	AT1G15170	MATE efflux family protein
Bra_cxA06g035370	1.55862	0.266383	10.1229	-0.382493	4.94972	2.4231	0.126495	1.57972e-06	0.000188186	-	Ubiquitin-protein ligase(RHA2A)
Bra_cxA06g036290	4.17724	0.903238	2.00686	-2.29692	1.01525	-0.925422	8.60951e-09	0.0185779	0.0159376	AT1G14100	fucosyltransferase 8 (FUT8)
Bra_cxA06g039860	24.2838	10.2552	8.00111	-1.41523	-0.039805	-1.37953	4.3904e-10	0.895755	0.000486162	AT1G09530	phytochrome interacting factor 3 (PIF3)
Bra_cxA07g011810	4.46714	7.08215	27.3347	0.24706	1.77225	2.50476	0.48597	0.00108783	5.29624e-11	-	AMP-binding enzyme C-terminal domain(4CL3)
Bra_cxA07g020900	2.02022	4.34147	7.78484	0.488887	0.73955	1.67986	0.203465	0.0578256	0.002052	AT3G57040	response regulator 9 (ARR9)
Bra_cxA07g021670	11.3359	32.07	13.5482	1.22793	-0.850552	0.275006	1.06223e-08	0.00506219	0.424697	AT3G54920	powdery mildew resistant 6 (PMR6)
Bra_cxA07g021750	42.2217	27.5075	16.8904	-0.794808	-0.386281	-1.22848	0.00011619	0.18932	0.000290628	AT3G54810	BLUE MICROPYLAR END 3 (BME3)
Bra_cxA07g027000	0.118994	0.0403404	0.641116	-0.156599	2.82436	1.42431	0.420948	0.00570114	0.044019	-	RING-type E3 ubiquitin transferase
Bra_cxA07g027030	28.9505	6.19117	5.66657	-2.40554	0.0134044	-2.27501	1.52749e-20	0.971147	6.45456e-07	AT5G67385	Phototropic-responsive NPH3 family protein
Bra_cxA07g029650	0	0.707519	31.6459	0.0938359	0.325192	14.1938	0.0634996	0.00681055	1.24657e-18	AT1G23560	Domain of unknown function (DUF220)
Bra_cxA07g033760	4.14991	11.153	4.45171	1.07126	-0.791058	0.139404	0.000724728	0.0321056	0.745587	AT1G31310	hydroxyproline-rich glycoprotein family protein
Bra_cxA07g034590	4.86707	15.607	8.98738	1.38207	-0.469705	0.757406	2.76276e-07	0.12495	0.0522392	-	-
Bra_cxA07g034620	0.611785	41.2996	116.064	0.102539	0.0634021	7.14638	0.124979	0.607829	1.9666e-08	AT3G23770	O-Glycosyl hydrolases family 17 protein
Bra_cxA07g034660	12.1966	3.4877	60.6738	-1.95952	4.28098	2.24219	1.25509e-11	2.99815e-35	1.48046e-11	AT3G23810	S-adenosyl-l-homocysteine (SAH) hydrolase 2 (SAHH2)
Bra_cxA07g035100	0.875477	2.77357	7.85335	0.623325	1.02837	2.90955	0.123345	0.0319216	9.16162e-07	-	Pectate lyase
Bra_cxA07g035530	4.19898	0.999213	0.405625	-1.92024	-0.270055	-3.02763	0.000586409	0.358052	4.23926e-05	AT3G24300	ammonium transporter 1
Bra_cxA07g035600	1.73485	4.42353	2.39426	1.0021	-0.478941	0.323556	0.00124288	0.1739	0.458529	AT3G24320	MUTL protein homolog 1 (MSH1)
Bra_cxA07g035610	0	2.57466	1.24079	6.67713	-0.292202	5.44701	3.13315e-05	0.389475	0.000792577	AT3G24332	Belongs to the glycosyl hydrolase 17 family
Bra_cxA07g035670	6.54728	8.26641	19.5918	0.0782167	1.23369	1.43714	0.801268	0.00161845	0.000438616	AT3G24420	alpha/beta-Hydrolases superfamily protein
Bra_cxA07g035730	4.71478	2.98107	21.5962	-0.712096	2.85473	1.99571	0.0351265	3.24296e-09	6.76166e-06	AT3G24460	Serinc-domain containing serine and sphingolipid biosynthesis protein
Bra_cxA07g037150	0	0.0392847	0.446475	0.0525694	0.532779	3.50778	0.647025	0.0442498	0.00738467	-	-
Bra_cxA07g038620	15.3628	7.51329	6.63026	-1.09437	0.0406709	-1.01829	0.00153101	0.903127	0.0157912	AT2G15310	ADP-ribosylation factor B1A (ARFB1A)
Bra_cxA07g042860	115.222	54.258	81.9608	-1.28037	0.669522	-0.304242	4.90781e-13	0.0677454	0.435909	-	Binds to actin and affects the structure of the cytoskeleton. At high concentrations, profilin prevents the polymerization of actin, whereas it enhances it at low concentrations
Bra_cxA07g042880	0.347551	0	25.0957	-0.236035	11.4389	6.02971	0.0794417	4.36381e-13	4.02191e-21	AT2G19800	myo-inositol oxygenase 2 (MIOX2)
Bra_cxA08g001630	2.66358	5.7174	10.6139	0.605368	0.893248	1.87406	0.107765	0.022374	0.000108812	AT1G06350	Fatty acid desaturase family protein
Bra_cxA08g001650	30.0768	17.029	14.6924	-1.02187	0.0069816	-0.956223	2.41405e-10	0.98202	0.00204437	AT1G06430	FTSH protease 8 (FTSH8)
Bra_cxA08g003790	0.614006	1.02498	4.22301	0.260588	1.56759	2.30803	0.467325	0.0063134	0.000429715	-	S-locus lectin protein kinase family protein
Bra_cxA08g006430	0.208455	4.64098	113.237	0.0622643	0.186465	8.8135	0.36816	0.0666827	1.68382e-16	-	-
Bra_cxA08g006460	26.9015	45.1206	12.4952	0.486182	-1.45096	-0.942383	0.0137344	1.79232e-05	0.00886082	AT1G17970	RING/U-box superfamily protein
Bra_cxA08g011600	195.258	545.231	400.874	1.22456	-0.155072	1.00827	4.62451e-11	0.532745	0.00236837	AT1G29910	chlorophyll A/B binding protein 3 (CAB3)
Bra_cxA08g017090	2.12908	9.58199	6.57425	1.79248	-0.134558	1.54816	2.32748e-06	0.680157	0.000708825	-	Belongs to the class-I aminoacyl-tRNA synthetase family
Bra_cxA08g018400	0	1.54112	2.28535	0.414157	0.209907	5.07441	0.0206935	0.453421	0.00172702	-	Polyketide cyclase / dehydrase and lipid transport
Bra_cxA08g020010	13.1749	0	1.00571	-6.46396	0.0878834	-2.74828	0.000156019	0.372569	0.00432725	-	glycoprotein-N-acetylgalactosamine 3-beta-galactosyltransferase activity
Bra_cxA08g020030	0.0271733	0.0476494	0.271479	0.0684648	1.67921	2.47049	0.759737	0.0115735	0.00586079	AT4G23250	EMBRYO DEFECTIVE 1290 (EMB1290)
Bra_cxA08g020310	7.3496	6.44277	2.98293	-0.371238	-0.716067	-1.19183	0.116058	0.0383783	0.00269915	AT4G22540	OSBP(oxysterol binding protein)-related protein 2A (ORP2A)
Bra_cxA08g020420	4.8274	12.4475	8.27641	1.01837	-0.270142	0.678966	0.000929017	0.37792	0.076468	AT4G22360	SWIB complex BAF60b domain-containing protein
Bra_cxA08g020450	2.72698	7.26688	18.5934	0.893502	1.42404	2.66137	0.0269624	0.000150833	8.67516e-09	-	Enoyl-(Acyl carrier protein) reductase
Bra_cxA08g020490	20.4	10.7692	10.128	-1.10974	0.0818636	-0.939164	1.03553e-08	0.779748	0.00637654	AT4G22120	ERD (early-responsive to dehydration stress) family protein
Bra_cxA08g020520	0	12.1299	41.5941	0.0726132	0.0812687	12.3584	2.88161e-06	0.517374	6.6852e-15	AT4G22080	root hair specific 14 (RHS14)
Bra_cxA08g020580	0.773019	4.36248	3.84782	2.00122	0.0566895	2.10024	7.44624e-05	0.860326	0.000219434	-	Belongs to the multi antimicrobial extrusion (MATE) (TC 2.A.66.1) family
Bra_cxA08g020600	0	0	9.04229	-	8.89445	8.72035	-	2.47173e-07	2.03075e-07	-	DNA binding domain with preference for A/T rich regions
Bra_cxA08g020630	11.6135	1.07165	6.26735	-3.3755	2.22262	-0.679354	7.36727e-07	0.00127653	0.144863	-	methionine sulfoxide reductase
Bra_cxA08g020640	32.2074	9.72799	18.7139	-1.338	0.330914	-0.590403	0.0134413	0.30643	0.244847	-	May be involved in the degradation of misfolded endoplasmic reticulum (ER) luminal proteins
Bra_cxA08g020650	52.0834	20.2005	35.8737	-1.54022	0.938261	-0.432378	1.23536e-10	0.0042786	0.198254	-	May be involved in the degradation of misfolded endoplasmic reticulum (ER) luminal proteins
Bra_cxA08g021030	13.8556	24.4896	45.6236	0.408643	0.905683	1.60046	0.237837	0.0227463	0.000965323	-	glycine-rich protein
Bra_cxA08g034980	9.80211	1.87667	3.6177	-2.48247	0.78503	-1.21292	5.60324e-09	0.0592753	0.0046231	AT1G63740	Disease resistance protein (TIR-NBS-LRR class) family
Bra_cxA09g004970	0	0.0433452	3.66198	0.0446541	5.88878	7.7954	0.785001	4.1661e-05	1.70228e-06	AT1G12070	Immunoglobulin E-set superfamily protein
Bra_cxA09g006150	0.587435	0.429327	5.01849	-0.195437	3.10673	2.51165	0.534683	0.000139857	0.00065974	AT1G13970	Protein of unknown function (DUF1336)
Bra_cxA09g006190	1.18921	0.180546	0.252402	-2.49942	0.166799	-1.77116	0.000254289	0.556004	0.0053497	AT1G14040	EXS (ERD1/XPR1/SYG1) family protein
Bra_cxA09g006200	6.37713	5.76507	1.24547	-0.312607	-1.73968	-2.18176	0.239739	6.99097e-05	3.363e-07	AT1G14040	EXS (ERD1/XPR1/SYG1) family protein
Bra_cxA09g008090	0.385911	0.058653	4.89689	-0.170071	5.73889	3.28373	0.295424	8.90101e-05	0.000175914	AT1G17180	glutathione S-transferase TAU 25 (GSTU25)
Bra_cxA09g008230	0.0286379	0.0260238	0.505119	-0.0118191	3.19855	3.02434	0.919933	0.00372995	0.00548365	AT1G17420	lipoxygenase 3 (LOX3)
Bra_cxA09g013610	1.29669	0.103857	0.0415396	-1.72295	-0.026346	-3.51423	0.0138962	0.792469	0.0072721	AT3G63110	isopentenyltransferase 3 (IPT3)
Bra_cxA09g013630	3.07812	12.3733	24.895	1.46914	0.727047	2.96813	0.00176057	0.0828829	8.45172e-07	AT3G63095	Tetratricopeptide repeat (TPR)-like superfamily protein
Bra_cxA09g013810	22.7774	55.3307	35.9473	1.03858	-0.288181	0.657628	3.69603e-19	0.278687	0.0363434	AT3G62900	CW-type Zinc Finger
Bra_cxA09g014000	0	0	9.31487	-	8.12281	7.91981	-	5.72909e-07	8.59695e-07	-	Domain of unknown function (DUF3511)
Bra_cxA09g014170	0	0.0419684	1.16406	0.0420566	2.76235	4.71381	0.812516	0.0115581	0.00228535	AT3G62340	WRKY68
Bra_cxA09g014220	7.2623	10.3348	2.69482	0.244627	-1.55559	-1.28138	0.299732	1.63574e-05	0.00103198	-	agenet domain-containing protein
Bra_cxA09g018960	1.28584	1.63528	6.40726	0.0520531	1.81745	2.03961	0.881751	0.000588066	0.000249781	AT3G56170	Ca-2+ dependent nuclease (CAN)
Bra_cxA09g019020	8.50184	26.6414	15.2226	1.40219	-0.470044	0.821594	6.44956e-23	0.0723998	0.00836746	AT3G56060	Glucose-methanol-choline (GMC) oxidoreductase family protein
Bra_cxA09g019030	51.4067	36.8621	22.6175	-0.684081	-0.402054	-1.09593	5.31791e-06	0.124326	0.000392419	AT3G56050	Protein kinase family protein
Bra_cxA09g019040	19.4157	9.22123	10.4909	-1.26684	0.246254	-0.826174	2.82803e-12	0.42275	0.0259948	AT3G56040	UDP-glucose pyrophosphorylase 3 (UGP3)
Bra_cxA09g020980	0	3.93958	8.25409	0.0691793	0.0781582	8.23497	0.150087	0.613413	2.78602e-07	-	Plastocyanin-like domain
Bra_cxA09g021320	56.2066	21.6591	11.2439	-1.52704	-0.507175	-2.17906	1.02111e-08	0.12762	3.33637e-09	AT3G53620	pyrophosphorylase 4 (PPa4)
Bra_cxA09g021630	0	0	4.13395	-	10.0914	9.87799	-	3.60832e-06	4.96822e-06	AT3G53300	cytochrome P450, family 71, subfamily B, polypeptide 31 (CYP71B31)
Bra_cxA09g021670	18.4136	5.36767	11.9673	-1.92549	1.14176	-0.568155	2.75974e-10	0.00313321	0.091653	AT3G53260	phenylalanine ammonia-lyase 2 (PAL2)
Bra_cxA09g021700	147.289	1.30162	0.185095	-6.99166	-0.136638	-9.25536	7.30021e-27	0.345595	4.4834e-11	-	-
Bra_cxA09g021720	0	0.283442	1.32323	0.185205	0.682769	7.46312	0.086008	0.056365	3.92003e-06	AT3G53230	ATPase, AAA-type, CDC48 protein
Bra_cxA09g021950	11.188	23.2894	31.0321	0.727914	0.516807	1.37241	0.0108734	0.0842432	0.00024696	-	isoform X1
Bra_cxA09g022310	0.815773	0	10.1762	-0.133925	7.27882	3.09618	0.237279	8.69189e-06	0.000420518	-	Has 11 Blast hits to 11 proteins in 5 species Archae - 0
Bra_cxA09g023340	6.65475	1.98912	1.96476	-1.83062	0.107713	-1.59382	7.99879e-07	0.749977	0.000287033	AT5G66920	SKU5 similar 17 (sks17)
Bra_cxA09g023350	0	0.289284	1.6242	0.0655029	0.500849	4.98677	0.463735	0.0753979	0.00157364	AT5G67060	HECATE 1 (HEC1)
Bra_cxA09g023400	7.2893	3.68691	4.37499	-1.09472	0.25237	-0.658449	0.000337927	0.456216	0.105695	AT5G67385	Phototropic-responsive NPH3 family protein
Bra_cxA09g023460	0	0	10.9972	-	7.1958	7.01104	-	1.27911e-05	1.67104e-05	-	-
Bra_cxA09g023700	41.6884	44.1185	17.1724	-0.123194	-0.957957	-1.15188	0.584838	0.00392848	0.000718031	AT3G51160	MURUS 1 (MUR1)
Bra_cxA09g023710	0.931496	0.354789	2.78324	-1.08239	2.60755	1.11352	0.025514	0.000236907	0.0438465	AT3G51150	ATP binding microtubule motor family protein
Bra_cxA09g023750	6.3397	3.02006	1.42433	-1.0666	-0.329143	-1.74885	0.00616952	0.343114	0.00166156	AT3G51060	STYLISH 1 (STY1)
Bra_cxA09g024120	14.2073	6.64657	9.69981	-1.04277	0.451962	-0.351096	0.0113977	0.220549	0.421341	AT3G50800	unknown protein
Bra_cxA09g024510	0	0.190841	0.876981	0.0655029	0.345203	3.90641	0.463735	0.15701	0.00544073	-	F-Box protein
Bra_cxA09g024620	0.619981	0.252395	2.20088	-0.215481	2.24783	1.1269	0.376041	0.00629936	0.0752232	-	Mitogen-activated protein kinase kinase kinase
Bra_cxA09g024800	0.270076	0.0663034	2.47907	-0.328404	4.92604	2.81878	0.195673	1.21191e-06	6.22136e-05	AT3G50050	Eukaryotic aspartyl protease family protein
Bra_cxA09g025730	9.37385	23.4181	8.961	1.03235	-1.00798	-0.0235783	1.59962e-05	0.00128329	0.942911	AT1G22650	Plant neutral invertase family protein
Bra_cxA09g028800	6.87859	3.43283	4.59947	-1.0919	0.475685	-0.435091	0.0009019	0.17232	0.261625	AT1G27100	Actin cross-linking protein
Bra_cxA09g029010	4.42944	1.43203	3.50507	-1.52177	0.884109	-0.28178	0.00180565	0.0481292	0.523943	AT1G26790	Dof-type zinc finger DNA-binding family protein
Bra_cxA09g029070	2.20181	9.98565	3.06891	1.84471	-1.22757	0.424403	9.04613e-08	0.00129618	0.338202	AT1G26760	SET domain protein 35 (SDG35)
Bra_cxA09g029090	7.86922	21.709	11.7681	1.11756	-0.471479	0.524913	0.000291219	0.136757	0.197784	-	-
Bra_cxA09g029130	0.102346	0.979977	4.9991	0.252517	0.876628	5.18223	0.177137	0.0327322	6.97066e-06	-	-
Bra_cxA09g034400	14.7063	38.4134	26.7939	1.01598	-0.152596	0.787024	0.00192911	0.629315	0.0711084	-	-
Bra_cxA09g039780	0.0314079	0.0987834	1.42856	0.0553659	3.04224	4.30839	0.675266	0.00214098	0.0020983	AT5G55320	MBOAT (membrane bound O-acyl transferase) family protein
Bra_cxA09g040150	72.1598	3.4096	4.00369	-4.61646	0.247119	-4.12236	3.52233e-83	0.469992	5.11171e-27	AT4G08300	nodulin MtN21 /EamA-like transporter family protein
Bra_cxA09g040440	10.1319	1.72075	2.44401	-2.72835	0.352587	-1.94751	1.15439e-23	0.321495	3.88978e-05	AT4G08160	glycosyl hydrolase family 10 protein / carbohydrate-binding domain-containing protein
Bra_cxA09g053670	30.8643	9.2674	22.7962	-1.91308	1.415	-0.373074	3.46705e-14	1.25586e-05	0.248341	AT1G62540	flavin-monooxygenase glucosinolate S-oxygenase 2 (FMO GS-OX2)
Bra_cxA09g062180	19.8415	6.35443	2.88277	-1.68286	-0.401794	-2.51955	3.28479e-05	0.263665	1.81993e-06	AT5G63090	LATERAL ORGAN BOUNDARIES (LOB)
Bra_cxA09g062890	23.45	13.0793	20.5623	-1.00349	0.748259	-0.158102	3.54144e-05	0.013916	0.626971	AT5G61530	small G protein family protein / RhoGAP family protein
Bra_cxA09g062920	54.3374	8.93707	19.2341	-2.73403	0.766069	-1.37445	7.73881e-15	0.0672901	0.00271951	AT5G61420	myb domain protein 28 (MYB28)
Bra_cxA09g062930	40.3131	4.97055	16.4656	-3.18545	1.71162	-1.18339	7.12426e-23	0.000126141	0.00118128	AT5G61420	myb domain protein 28 (MYB28)
Bra_cxA09g065420	0.449949	10.2417	29.6763	3.39999	1.2173	6.01798	0.000682565	0.0163345	4.31667e-48	AT5G49340	TRICHOME BIREFRINGENCE-LIKE 4 (TBL4)
Bra_cxA09g065980	0	0.488845	5.76329	0.29649	3.2206	9.23843	0.0381847	6.65806e-05	7.75526e-09	AT3G30775	EARLY RESPONSIVE TO DEHYDRATION 5 (ERD5)
Bra_cxA09g068490	3.59492	5.67087	13.7984	0.289068	1.21972	1.75392	0.395335	0.00314545	0.000102523	-	Transcription factor bHLH57-like
Bra_cxA09g068500	4.01092	1.42224	0.716701	-1.32295	-0.246082	-2.13744	0.00695201	0.435998	0.000911006	AT4G01440	nodulin MtN21 /EamA-like transporter family protein
Bra_cxA09g068530	7.02157	0.273355	1.49767	-4.72053	1.8653	-2.03278	5.49785e-14	0.00647281	1.85015e-05	-	meprin and TRAF homology domain-containing protein MATH domain-containing protein
Bra_cxA09g069760	16.2752	42.9358	22.3004	1.13397	-0.608909	0.440124	8.93328e-09	0.0227447	0.17819	AT4G02290	glycosyl hydrolase 9B13 (GH9B13)
Bra_cxA09g069780	0	0	9.62607	-	8.37561	8.16923	-	2.09987e-07	3.38254e-07	AT4G02250	Plant invertase/pectin methylesterase inhibitor superfamily protein
Bra_cxA09g069790	36.3885	114.609	44.078	1.33322	-0.984006	0.248828	1.55287e-05	0.00466295	0.491638	AT4G02230	Ribosomal protein L19e family protein
Bra_cxA10g005400	37.5092	19.15	17.3709	-1.1541	0.0725106	-1.00944	9.37716e-09	0.793186	0.0019017	AT5G08750	RING/FYVE/PHD zinc finger superfamily protein
Bra_cxA10g005630	125.743	98.2906	55.4469	-0.555093	-0.469367	-1.05684	0.000927802	0.0934903	0.000827171	AT5G09650	pyrophosphorylase 6 (PPa6)
Bra_cxA10g005640	1.48387	2.03775	5.49064	0.171105	1.48189	1.79668	0.580926	0.000106859	1.66491e-06	AT5G09660	peroxisomal NAD-malate dehydrogenase 2 (PMDH2)
Bra_cxA10g011730	13.5416	0.303116	0.740403	-5.42304	0.168934	-3.8743	7.51568e-09	0.413483	7.43158e-08	-	glycine-rich protein
Bra_cxA10g011810	61.2413	19.6988	21.7174	-1.81562	0.308204	-1.33237	6.22906e-14	0.31212	0.00026753	AT5G17760	P-loop containing nucleoside triphosphate hydrolases superfamily protein
Bra_cxA10g012000	34.3582	15.3061	23.916	-1.19211	0.599956	-0.38149	0.00188913	0.109884	0.346058	AT5G18010	SAUR-like auxin-responsive protein family
Bra_cxA10g012020	77.7978	38.5121	51.5777	-1.11517	0.477189	-0.500551	0.000367816	0.155729	0.132793	AT5G18030	SAUR-like auxin-responsive protein family
Bra_cxA10g012050	3.16431	4.98124	15.5334	0.205388	1.38521	1.94493	0.562151	0.00551344	0.000909851	-	-
Bra_cxA10g012560	41.3854	20.7955	15.4474	-1.13789	-0.063578	-1.13895	1.92373e-05	0.843735	0.00948359	-	arabinogalactan protein
Bra_cxA10g012570	4.10889	17.565	3.67353	1.83675	-1.92223	-0.174916	1.85588e-22	3.00363e-06	0.649943	AT5G18700	Protein kinase family protein with ARM repeat domain
Bra_cxA10g013290	1.0061	0.152516	0.16683	-2.58416	0.0862106	-2.25208	8.46477e-05	0.76801	0.000483915	AT5G19520	mechanosensitive channel of small conductance-like 9 (MSL9)
Bra_cxA10g013320	0	0.193929	0.522003	0.152379	0.286828	3.46995	0.198029	0.282285	0.00748539	AT5G19560	ROP uanine nucleotide exchange factor 10 (ROPGEF10)
Bra_cxA10g013330	0.261558	0.113164	151.509	-0.191324	10.4313	9.1047	0.415743	1.07585e-46	7.33688e-57	AT5G19580	glyoxal oxidase-related protein
Bra_cxA10g013540	12.2233	4.49547	7.51692	-1.56038	0.746939	-0.601025	9.45041e-07	0.0371872	0.0956304	AT5G19850	alpha/beta-Hydrolases superfamily protein
Bra_cxA10g013600	57.9323	24.0243	17.513	-1.38668	-0.082767	-1.45083	1.50763e-05	0.798802	0.00134471	AT5G19875	unknown protein
Bra_cxA10g014560	27.9042	7.63503	7.04528	-2.03389	0.0786855	-1.87912	6.71416e-15	0.798433	6.73324e-08	AT5G21105	Plant L-ascorbate oxidase
Bra_cxA10g015380	133.161	588.635	282.545	1.89885	-0.62412	1.06695	1.71958e-35	0.0438708	0.00301377	AT1G07790	HTB1
Bra_cxA10g015560	2.13846	0.562397	4.31944	-1.83383	2.70019	0.707812	0.000470978	4.54878e-05	0.144645	AT5G60720	Protein of unknown function, DUF547
Bra_cxA10g018930	0	0	1.25432	-	6.8054	6.66926	-	6.6567e-05	6.44851e-05	AT5G57200	ENTH/ANTH/VHS superfamily protein
Bra_cxA10g018940	0.462033	0.118415	6.8282	-0.626756	5.65382	3.54126	0.0884082	2.31345e-10	1.34812e-07	AT5G57190	phosphatidylserine decarboxylase 2 (PSD2)
Bra_cxA10g019100	0	0	0.527998	-	4.7391	4.72386	-	0.00202196	0.00222457	-	May act as a component of the auxin efflux carrier(PIN2)
Bra_cxA10g019110	6.58309	1.97727	1.87154	-1.83389	0.0734018	-1.65626	4.13475e-07	0.828317	0.000164515	AT5G57070	hydroxyproline-rich glycoprotein family protein
Bra_cxA10g023390	19.6399	4.36867	17.3038	-2.13615	1.75283	-0.0289722	4.47419e-05	0.0040096	0.947315	AT5G52750	Heavy metal transport/detoxification superfamily protein
Bra_cxA10g023460	0.0449544	0.040851	7.25727	-0.00772926	6.88431	6.66787	0.953446	1.5742e-06	3.68156e-06	AT5G52570	beta-carotene hydroxylase 2 (BETA-OHASE 2)
Bra_cxA10g024960	6.45329	1.39537	5.62703	-2.09279	1.76364	-0.135904	0.000256756	0.0025409	0.740688	AT5G51260	HAD superfamily, subfamily IIIB acid phosphatase
Bra_cxA10g025790	21.9519	12.784	45.1878	-0.94867	1.8171	0.892909	2.45947e-05	9.83484e-06	0.0155002	AT5G49730	ferric reduction oxidase 6 (FRO6)
Bra_cxA10g027120	0.404332	41.1415	53.1884	0.300392	0.374852	5.51195	0.00502933	0.287621	0.000629052	AT1G44970	Peroxidase superfamily protein
Bra_cxA10g028140	1513.76	52.9568	300.093	-4.96087	2.59218	-2.24897	7.4046e-23	1.32637e-09	1.50209e-11	-	-
Bra_cxA10g028150	2.07255	3.68633	7.40532	0.442233	1.07024	1.7374	0.191254	0.00363589	8.14877e-05	AT1G07570	APK1A
Bra_cxA10g028160	0.0644868	0.0658169	1.14031	-0.00693279	2.84362	2.73963	0.959659	0.00582795	0.00986443	-	Ribonuclease H protein
Bra_cxA10g028170	0.627858	1.89615	2.05102	1.09067	0.162101	1.37927	0.00938573	0.629915	0.00956449	-	mannosyl-oligosaccharide glucosidase activity
Bra_cxA10g032300	4.34359	10.7804	6.20509	1.0393	-0.468092	0.487469	1.86087e-07	0.0823693	0.13777	AT5G59055	tRNA-Asp (anticodon: GTC)
Bra_cxA10g032360	0	0.416494	1.06309	0.117353	0.24501	4.58172	0.225956	0.31708	0.00267043	-	-

## Sheet: S9
Table S9. Genome-wide association signals of agronomics traits by SNP-GWAS.
Trait	Chromosome	Position	Ref	Alt	P value			SNP effective
					LMM(K)	LMM(K+P)	BLINK
Plant height (PH)	A02	28794213	C	T	8.82282e-07	6.28761e-06	3.67982e-06	5_prime_UTR_premature_start_codon_gain_variant
	A02	30594777	T	C	4.15406e-07	4.66435e-06	1.07662e-05	upstream_gene_variant
	A02	30595162	T	C	7.2813e-07	8.11127e-06	1.58225e-05	upstream_gene_variant
	A02	30595205	G	A	4.64236e-07	5.22744e-06	1.46923e-05	upstream_gene_variant
	A02	30595243	A	G	2.46762e-07	2.94932e-06	1.22692e-05	upstream_gene_variant
	A02	30595991	T	C	2.43532e-08	3.20803e-07	9.05096e-07	synonymous_variant
	A02	30596282	T	G	2.39868e-07	3.5524e-06	2.19305e-06	upstream_gene_variant
	A02	30596992	C	T	3.26189e-07	5.09928e-06	6.62226e-06	upstream_gene_variant
	A04	14553187	G	A	3.57175e-07	6.77539e-07	0.344834	synonymous_variant
	A04	14788525	C	T	6.47138e-07	1.27515e-06	0.612921	synonymous_variant
	A04	14789224	T	C	8.55928e-08	1.50106e-07	0.394805	synonymous_variant
	A04	14789230	T	C	1.91544e-07	3.28856e-07	0.532005	synonymous_variant
	A04	14789235	G	A	5.83592e-08	9.75912e-08	0.293686	synonymous_variant
	A04	14789507	C	T	5.16773e-07	7.69464e-07	0.819558	synonymous_variant
	A04	14789518	C	T	3.99782e-07	7.77764e-07	0.916808	synonymous_variant
	A04	14791097	C	G	2.93623e-08	3.39838e-08	1.44633e-10	upstream_gene_variant
	A04	14796103	A	T	3.17772e-07	6.23854e-07	0.759226	upstream_gene_variant
	A04	14796151	A	G	1.19355e-06	2.4302e-06	0.935578	upstream_gene_variant
	A04	14796307	G	A	1.4441e-06	1.92519e-06	0.718296	upstream_gene_variant
	A04	14826089	G	A	8.86743e-07	1.01451e-06	0.25051	upstream_gene_variant
	A05	1234299	A	C	1.5691e-05	1.02424e-06	2.18934e-06	upstream_gene_variant
	A05	760199	T	G	1.0092e-05	9.03352e-07	2.0684e-05	missense_variant
	A05	760251	T	A	1.08868e-05	4.78685e-07	1.37091e-05	synonymous_variant
	A06	32122262	A	G	6.47228e-07	1.50927e-06	9.27834e-06	downstream_gene_variant
Plant breadth (PB)	A02	12757146	A	C	1.01644e-05	5.46433e-06	0.000275624	downstream_gene_variant
	A02	7713207	T	C	6.06394e-06	4.07943e-05	0.000694375	upstream_gene_variant
	A02	7713209	T	G	6.06394e-06	4.07943e-05	0.000694375	upstream_gene_variant
	A02	7713228	A	T	5.76257e-06	4.03922e-05	0.000527254	upstream_gene_variant
	A02	7713243	A	G	5.76257e-06	4.03922e-05	0.000527254	upstream_gene_variant
	A02	7713245	T	C	9.08617e-06	6.26512e-05	0.000731073	upstream_gene_variant
	A02	7718799	A	T	7.71485e-06	4.93133e-05	0.000353739	intergenic_region
	A02	7718806	A	T	7.71485e-06	4.93133e-05	0.000353739	intergenic_region
	A02	7718861	T	A	9.50784e-06	5.28238e-05	0.000376766	intergenic_region
	A02	7718869	A	C	2.83793e-06	1.84096e-05	0.000129867	intergenic_region
	A02	7719053	A	C	2.52881e-06	2.38528e-05	0.000165506	intergenic_region
	A02	7719724	A	C	5.2059e-06	3.49104e-05	0.000850429	intergenic_region
	A02	7719795	A	T	4.55993e-06	3.16264e-05	0.00108045	intergenic_region
	A02	7719941	G	A	3.26415e-06	2.50302e-05	0.000863851	intergenic_region
	A02	7719962	G	T	5.14907e-06	3.845e-05	0.00119572	intergenic_region
	A02	7723023	T	A	1.57552e-06	1.42665e-05	0.000318627	intergenic_region
	A02	7723085	C	T	6.14832e-06	4.37702e-05	0.000765193	intergenic_region
	A02	7723092	T	G	6.14832e-06	4.37702e-05	0.000765193	intergenic_region
	A02	7724884	T	A	9.05545e-06	6.4504e-05	0.00108841	intergenic_region
	A02	7724942	C	T	2.77614e-06	2.26732e-05	0.000554944	intergenic_region
	A02	7730920	A	C	3.57782e-06	3.14592e-05	0.00074271	upstream_gene_variant
	A02	7730922	G	A	3.57782e-06	3.14592e-05	0.00074271	upstream_gene_variant
	A03	19135494	A	G	5.92845e-05	2.83403e-05	1.4561e-06	upstream_gene_variant
	A03	27567091	G	A	6.71733e-06	1.96691e-06	0.0542749	upstream_gene_variant
	A03	27581336	T	A	8.31721e-06	3.56152e-06	4.6896e-11	upstream_gene_variant
	A03	27581366	G	A	2.10167e-05	9.17876e-06	0.708656	upstream_gene_variant
	A03	27581526	T	C	7.24792e-06	2.64612e-06	0.158963	upstream_gene_variant
	A03	27583598	T	C	4.22214e-05	9.48496e-06	0.422235	upstream_gene_variant
	A03	27583705	G	A	2.15123e-05	5.135e-06	0.492911	upstream_gene_variant
	A03	29389879	T	C	3.2868e-06	2.71251e-06	6.7368e-05	upstream_gene_variant
	A04	20094790	A	T	9.80959e-06	2.7722e-05	0.000337394	downstream_gene_variant
	A04	20094794	C	T	9.80959e-06	2.7722e-05	0.000337394	downstream_gene_variant
	A06	7821800	G	A	0.00048638	0.000153146	1.70946e-08	upstream_gene_variant
	A07	25506920	C	A	2.19938e-05	2.72026e-05	8.29012e-06	upstream_gene_variant
	A07	25506930	T	A	2.19938e-05	2.72026e-05	8.29012e-06	upstream_gene_variant
	A07	25525509	T	A	6.95558e-06	3.40798e-06	5.15498e-07	upstream_gene_variant
	A07	25525557	C	T	0.00022483	0.000125536	9.79793e-06	upstream_gene_variant
	A07	25539690	C	T	1.17552e-05	7.13335e-06	6.53959e-06	upstream_gene_variant
	A07	25539787	G	A	1.50582e-05	7.85752e-06	6.43248e-06	upstream_gene_variant
	A07	8816678	T	C	0.000143764	0.000254201	5.88031e-06	intergenic_region
	A08	15838097	A	G	4.12497e-06	2.31947e-05	0.388075	upstream_gene_variant
	A08	15838166	C	G	7.97825e-06	4.90093e-05	0.305116	upstream_gene_variant
	A08	15840811	T	C	7.99815e-06	2.32943e-05	0.417289	upstream_gene_variant
	A08	15841084	C	T	1.87978e-05	4.30228e-05	8.85894e-08	missense_variant
	A09	1707374	C	A	8.77416e-07	5.14776e-07	0.0370455	intergenic_region
	A09	31999194	T	A	9.34029e-06	1.10443e-05	0.00101383	downstream_gene_variant
	A09	7241196	T	A	7.15551e-06	5.07655e-05	0.000258883	upstream_gene_variant
	A09	7241198	A	C	7.15551e-06	5.07655e-05	0.000258883	upstream_gene_variant
	A09	7470377	T	A	0.000263484	7.47746e-05	8.46374e-06	upstream_gene_variant
	A10	14212211	C	T	7.56686e-05	4.22064e-05	1.54039e-06	downstream_gene_variant
	A10	14212235	C	T	0.00047544	0.000341202	8.37006e-06	downstream_gene_variant
Basal leaf number (BLN)	A03	28427362	A	C	4.91001e-06	0.000312322	0.0004566	missense_variant
	A03	28428102	A	G	5.59745e-06	0.000400788	0.000580558	synonymous_variant
	A03	28428141	C	A	6.90416e-07	6.21291e-05	0.000104703	synonymous_variant
	A03	28606001	G	A	9.10781e-06	0.000726987	0.000876405	downstream_gene_variant
	A03	29224818	A	C	7.73322e-06	0.000197103	0.000328182	downstream_gene_variant
	A03	29235720	A	G	3.15735e-06	9.27767e-05	0.000161122	intergenic_region
	A03	29235807	C	T	5.60249e-06	0.000119876	0.000208893	intergenic_region
	A03	29237684	A	G	3.54615e-06	6.86559e-05	0.000137575	upstream_gene_variant
	A03	29237712	C	T	3.86187e-06	8.93056e-05	0.000154108	upstream_gene_variant
	A03	29238913	G	T	2.97332e-06	6.58035e-05	0.00013031	upstream_gene_variant
	A03	29246912	G	C	2.58067e-06	7.75899e-05	0.000126336	synonymous_variant
	A03	29247285	A	G	8.7598e-06	8.2642e-05	0.000163979	missense_variant
	A03	29247307	A	G	8.16709e-06	6.66499e-05	0.000136841	missense_variant
	A03	29254755	C	G	9.72206e-06	0.0002688	0.000453286	downstream_gene_variant
	A03	29255127	A	G	4.84461e-06	0.000172305	0.000268857	downstream_gene_variant
	A03	29295351	C	T	4.82109e-06	0.000134209	0.000231623	upstream_gene_variant
	A05	631225	G	A	9.72276e-07	8.34044e-05	0.000205357	upstream_gene_variant
	A06	19099008	C	T	9.00986e-06	1.24765e-06	0.000403562	intergenic_region
	A07	14494897	G	A	9.27845e-06	0.000374201	0.000504824	downstream_gene_variant
	A07	18562775	A	G	1.98298e-05	1.76946e-06	3.67677e-06	upstream_gene_variant
	A07	18562978	T	A	1.17292e-05	1.19841e-06	2.39914e-06	upstream_gene_variant
	A07	18568383	A	G	3.32818e-05	2.53462e-06	5.50483e-06	upstream_gene_variant
	A09	1339057	A	C	5.43551e-06	1.2048e-05	1.60336e-05	upstream_gene_variant
	A09	14312435	G	C	0.000100442	9.37996e-06	2.39308e-05	intergenic_region
	A09	42609635	C	A	4.26977e-06	0.000147851	0.000210752	synonymous_variant
	A09	42609976	T	C	1.41474e-06	5.77056e-05	9.16986e-05	missense_variant
	A10	17846194	A	T	2.494e-06	0.000102558	0.000189874	upstream_gene_variant
	A10	3098498	C	T	1.21264e-07	1.16339e-06	3.13914e-06	upstream_gene_variant
Leaf length (LL)	A01	1238105	T	A	0.000910498	0.00129879	7.07149e-06	downstream_gene_variant
	A01	133700	A	T	0.00396359	0.00175774	4.94357e-06	upstream_gene_variant
	A01	1599527	T	A	0.000205073	9.39327e-06	0.00103564	upstream_gene_variant
	A01	1599528	A	C	0.000205073	9.39327e-06	0.00103564	upstream_gene_variant
	A01	4177984	T	G	4.25625e-05	9.01248e-06	0.041798	upstream_gene_variant
	A02	1583875	C	T	8.41776e-06	9.08402e-05	0.00200909	upstream_gene_variant
	A02	2944066	A	G	0.000230041	4.66902e-05	7.58011e-06	upstream_gene_variant
	A02	30835965	T	C	0.000736414	0.000281079	1.53721e-06	upstream_gene_variant
	A03	21827874	T	C	0.000114304	2.38814e-05	3.39176e-06	upstream_gene_variant
	A03	21827930	T	A	9.78514e-05	2.26626e-05	4.69546e-06	upstream_gene_variant
	A03	21828158	G	T	0.000781092	0.00017947	8.78086e-06	upstream_gene_variant
	A03	21856692	T	C	0.0347792	0.00553158	6.95273e-06	upstream_gene_variant
	A03	28137709	G	A	8.54416e-07	5.78151e-06	0.00319244	upstream_gene_variant
	A03	3516699	G	T	1.32455e-06	2.86273e-06	0.153392	downstream_gene_variant
	A03	3516721	A	T	5.90199e-07	1.28527e-06	9.37102e-08	downstream_gene_variant
	A03	3551435	T	A	8.99584e-06	8.27135e-06	0.65675	synonymous_variant
	A03	3555361	T	C	1.35691e-05	8.43731e-06	0.300308	upstream_gene_variant
	A03	3555375	G	C	3.94745e-06	2.45627e-06	0.187939	upstream_gene_variant
	A05	41221929	G	A	3.03691e-06	5.63698e-06	9.34969e-05	upstream_gene_variant
	A05	41221934	C	T	3.49887e-06	7.26947e-06	1.29015e-05	upstream_gene_variant
	A06	10097791	G	T	3.00135e-06	6.02379e-05	0.0560723	upstream_gene_variant
	A06	10097837	C	A	4.24343e-06	8.89827e-05	0.0666558	upstream_gene_variant
	A06	12085023	T	C	3.39201e-06	7.66174e-07	1.56873e-08	5_prime_UTR_variant
	A06	12085046	C	T	1.83636e-05	3.95069e-06	0.655296	5_prime_UTR_variant
	A06	19794989	A	G	6.59482e-06	8.84623e-06	1.42169e-05	intergenic_region
	A06	7711541	T	A	0.000183332	5.33929e-05	3.7569e-07	upstream_gene_variant
	A07	19512830	G	T	2.91292e-06	8.69903e-06	1.53131e-06	synonymous_variant
	A07	19512836	G	T	2.91292e-06	8.69903e-06	1.53131e-06	synonymous_variant
	A07	19512845	T	G	2.91292e-06	8.69903e-06	1.53131e-06	synonymous_variant
	A07	19512878	A	G	5.7977e-05	0.000140922	8.13957e-06	synonymous_variant
	A07	19512887	T	C	2.26341e-05	5.72446e-05	3.38415e-06	synonymous_variant
	A07	22693698	T	G	6.99065e-06	7.94712e-06	1.91941e-05	upstream_gene_variant
	A07	22693703	A	T	8.85887e-06	1.02173e-05	3.38822e-05	upstream_gene_variant
	A07	22693709	C	A	5.3496e-06	6.41389e-06	2.95171e-05	upstream_gene_variant
	A07	23193080	G	A	1.09802e-05	5.43548e-06	6.08246e-05	upstream_gene_variant
	A07	23521647	A	G	2.32982e-05	3.42294e-05	6.65192e-06	synonymous_variant
	A07	23524429	A	T	1.27195e-05	7.37649e-06	0.00019538	upstream_gene_variant
	A07	25436358	A	G	0.000476568	0.00059127	8.9261e-06	missense_variant
	A07	25666582	T	C	0.000485823	0.000333883	5.74181e-06	upstream_gene_variant
	A08	14847730	T	C	0.000152372	7.78098e-05	8.14598e-06	upstream_gene_variant
	A08	14847731	T	A	0.000152372	7.78098e-05	8.14598e-06	upstream_gene_variant
	A08	14853333	T	C	0.000123202	4.86575e-05	5.27481e-06	intron_variant
	A08	14853392	T	C	0.000141848	5.3587e-05	5.19789e-06	intron_variant
	A08	15836767	C	T	4.09895e-06	1.27963e-05	8.86462e-05	upstream_gene_variant
	A08	15840033	T	A	7.77548e-06	1.75451e-05	0.000130669	upstream_gene_variant
	A08	2501151	T	C	7.7186e-06	0.000127064	0.0041873	upstream_gene_variant
	A09	1576736	T	A	0.000316171	0.000166679	6.30135e-06	upstream_gene_variant
	A09	1576784	G	C	0.00023877	0.000144672	4.89991e-06	upstream_gene_variant
	A09	40489545	G	A	6.50532e-06	0.000107345	0.037989	upstream_gene_variant
Leaf width (LW)	A01	1165744	T	G	0.00178677	0.00167894	8.13663e-06	upstream_gene_variant
	A01	1170567	C	T	0.000182758	0.000191422	7.44384e-06	downstream_gene_variant
	A01	1170569	A	T	0.000182758	0.000191422	7.44384e-06	downstream_gene_variant
	A01	1170572	G	T	0.000182758	0.000191422	7.44384e-06	downstream_gene_variant
	A01	1171216	T	C	0.000113121	0.000127731	4.40148e-06	missense_variant
	A01	1173222	T	A	0.000692614	0.000499805	6.17406e-06	downstream_gene_variant
	A01	2178744	A	G	1.89713e-06	4.18775e-06	9.6532e-15	missense_variant
	A01	2178745	C	T	1.89713e-06	4.18775e-06	1	synonymous_variant
	A01	2181079	G	A	5.10116e-06	7.09607e-06	0.339386	synonymous_variant
	A01	25262305	T	C	1.19758e-05	8.90714e-06	7.00842e-10	upstream_gene_variant
	A01	28234078	A	G	0.033156	0.0120908	8.54283e-06	synonymous_variant
	A02	5515282	T	C	0.00531935	0.00260724	9.68777e-06	intron_variant
	A03	1366715	T	C	7.17341e-06	2.36175e-05	0.00335572	upstream_gene_variant
	A03	17232799	A	C	5.59926e-06	3.58485e-06	0.00142261	upstream_gene_variant
	A03	17232803	G	C	1.26657e-05	6.98632e-06	0.00297684	upstream_gene_variant
	A03	17232807	C	G	5.1256e-06	3.46824e-06	0.00129432	upstream_gene_variant
	A03	17232828	A	G	2.98465e-06	1.90417e-06	0.00131472	upstream_gene_variant
	A03	17232831	T	A	3.8611e-06	2.46128e-06	0.00164028	upstream_gene_variant
	A03	2201271	A	G	0.00182031	0.000588685	5.99266e-06	upstream_gene_variant
	A03	2201520	A	C	0.00181726	0.000566947	9.5641e-06	upstream_gene_variant
	A03	2201726	T	C	0.00189628	0.000567325	8.8437e-06	upstream_gene_variant
	A03	2201933	A	T	0.0027079	0.00099883	9.32001e-06	upstream_gene_variant
	A03	2201986	A	G	0.000985568	0.000334692	5.90668e-06	upstream_gene_variant
	A04	14529978	A	C	0.00108948	0.00100808	1.24165e-09	synonymous_variant
	A04	21303346	T	G	0.00828203	0.00516153	5.44307e-06	splice_region_variant&intron_variant
	A05	10371572	T	C	2.45342e-06	1.6228e-06	0.00328551	downstream_gene_variant
	A07	13210521	T	C	8.04299e-06	2.12339e-05	0.000769883	upstream_gene_variant
	A07	734823	G	A	0.000789166	0.000453107	6.3923e-06	missense_variant
	A09	10013385	C	T	9.50272e-06	1.37782e-05	0.041531	intergenic_region
	A09	1646719	G	T	4.31176e-06	7.60527e-06	0.133137	upstream_gene_variant
	A09	1682368	T	C	5.90384e-06	1.28813e-05	0.936913	upstream_gene_variant
	A09	1683430	C	T	4.21174e-06	1.11577e-05	0.621625	missense_variant
	A09	1683516	T	C	6.14748e-06	1.42545e-05	0.6609	missense_variant&splice_region_variant
	A09	1737430	G	C	8.65443e-06	2.15103e-05	0.979947	upstream_gene_variant
	A09	1737523	T	G	6.08256e-06	1.37939e-05	5.85049e-12	upstream_gene_variant
	A09	18407424	G	T	0.154863	0.126253	9.79425e-06	downstream_gene_variant
	A09	3367682	C	A	0.00196599	0.00111125	1.72731e-06	downstream_gene_variant
	A09	8562358	A	G	2.0981e-06	4.34139e-06	0.00264994	synonymous_variant
	A09	9870778	A	G	2.30013e-05	2.57191e-05	1.14731e-08	upstream_gene_variant
	A09	9919370	A	G	2.96821e-06	6.11998e-06	0.0187257	synonymous_variant
Petiole length (PL)	A01	1599527	T	A	0.000645434	5.8429e-06	0.000743329	upstream_gene_variant
	A01	1599528	A	C	0.000645434	5.8429e-06	0.000743329	upstream_gene_variant
	A01	1599532	A	C	0.000955477	9.76281e-06	0.00111175	upstream_gene_variant
	A01	25471524	C	A	1.61938e-05	9.33042e-06	0.00148504	intron_variant
	A01	5880275	C	G	9.14414e-06	6.46398e-05	0.00538519	synonymous_variant
	A01	5886709	T	A	0.00017153	6.18305e-05	5.44833e-06	missense_variant&splice_region_variant
	A10	16280305	A	G	9.76975e-05	1.39833e-05	2.58044e-06	upstream_gene_variant
	A10	16284266	T	G	4.01548e-05	5.80264e-06	0.320033	upstream_gene_variant
	A10	9483486	A	G	2.18416e-05	9.28828e-06	0.00142995	upstream_gene_variant
	A02	1583875	C	T	1.89512e-06	1.96883e-05	1.87963e-05	upstream_gene_variant
	A02	1584950	T	G	9.06083e-06	7.82653e-05	7.63304e-05	upstream_gene_variant
	A02	1587199	T	C	7.17198e-06	6.95939e-05	6.88078e-05	splice_acceptor_variant&intron_variant
	A02	1597619	C	T	9.57052e-06	0.000145873	0.000231603	upstream_gene_variant
	A02	1623166	C	T	5.13484e-06	0.000172147	0.00118376	synonymous_variant
	A02	1623307	T	C	3.98684e-06	6.40399e-05	0.000157897	synonymous_variant
	A02	1631609	G	T	9.56705e-06	0.000117459	0.000293083	upstream_gene_variant
	A02	2776003	A	G	3.1532e-06	2.97202e-05	0.00494791	missense_variant
	A03	21174528	G	C	0.000282787	6.00022e-06	0.00145826	downstream_gene_variant
	A03	21831156	C	T	0.000966476	2.95012e-05	1.69884e-07	synonymous_variant
	A03	28137709	G	A	1.45584e-06	6.45848e-06	0.281147	upstream_gene_variant
	A03	28154494	T	C	8.88444e-06	9.16845e-05	0.101554	downstream_gene_variant
	A03	28155212	C	T	6.56922e-06	4.72552e-05	0.016928	synonymous_variant
	A03	28155279	C	T	2.95703e-06	2.89904e-05	0.0236845	downstream_gene_variant
	A03	28155326	A	T	5.25229e-06	6.01312e-05	0.0590564	synonymous_variant
	A03	28158827	G	A	6.98403e-06	7.03633e-05	0.047657	5_prime_UTR_variant
	A03	28158935	T	G	6.80296e-06	7.79861e-05	0.0383841	downstream_gene_variant
	A03	28158936	C	A	6.80296e-06	7.79861e-05	0.0383841	downstream_gene_variant
	A03	30081367	G	C	5.2554e-06	3.47759e-05	0.00321748	upstream_gene_variant
	A03	9981743	C	A	6.34565e-07	2.16269e-05	2.0925e-07	synonymous_variant
	A04	10655935	G	A	3.86666e-05	3.23876e-06	0.000178145	downstream_gene_variant
	A04	16533403	C	T	8.72384e-06	3.24229e-05	0.00403859	upstream_gene_variant
	A04	18563612	C	G	2.00348e-05	5.39917e-06	5.05782e-05	upstream_gene_variant
	A05	34779627	A	G	0.000150111	6.64678e-05	5.93746e-07	synonymous_variant
	A05	4758161	A	G	0.000158646	2.57952e-05	2.80866e-06	upstream_gene_variant
	A05	6103200	G	A	7.65303e-05	9.76131e-06	2.31228e-05	upstream_gene_variant
	A05	6103204	C	T	7.65303e-05	9.76131e-06	2.31228e-05	upstream_gene_variant
	A06	32702175	C	G	0.00322998	0.00130699	6.94804e-06	downstream_gene_variant
	A06	32702189	A	T	0.0017116	0.000612095	6.18731e-06	downstream_gene_variant
	A06	32702191	A	C	0.0017116	0.000612095	6.18731e-06	downstream_gene_variant
	A06	32702200	A	T	0.0005501	0.000204234	5.49862e-07	downstream_gene_variant
	A06	35815833	C	A	9.09598e-06	2.01926e-05	8.04412e-06	synonymous_variant
	A06	43462486	A	C	8.69877e-06	6.78714e-05	0.00219688	upstream_gene_variant
	A07	16385920	C	T	4.51023e-06	0.000124975	0.00119809	downstream_gene_variant
	A07	16385941	C	T	2.91344e-06	8.48514e-05	0.000843524	downstream_gene_variant
	A07	16386157	A	C	5.50203e-06	0.000149542	0.000989189	downstream_gene_variant
	A07	19622843	C	A	1.36871e-05	8.95585e-06	3.059e-05	downstream_gene_variant
	A07	19622844	A	G	1.36871e-05	8.95585e-06	3.059e-05	downstream_gene_variant
	A07	23616152	A	C	0.000869966	6.6694e-05	4.47661e-06	missense_variant
	A07	23616542	C	A	0.000113834	6.36402e-06	4.48568e-05	synonymous_variant
	A08	14397614	A	G	0.000104856	5.44147e-06	0.0011878	downstream_gene_variant
	A08	14400823	T	C	0.000102095	6.38073e-06	0.000671848	downstream_gene_variant
	A08	14401114	G	A	0.000162853	9.76619e-06	0.00173486	upstream_gene_variant
	A08	14401150	G	A	0.000111558	4.93197e-06	0.000942211	upstream_gene_variant
	A08	14765710	C	T	2.40157e-05	3.396e-06	0.00254878	downstream_gene_variant
	A08	20920299	C	T	0.000432744	0.000252409	8.30819e-06	upstream_gene_variant
	A08	489748	A	C	2.10178e-06	2.75903e-05	0.000345562	synonymous_variant
	A09	26464786	G	T	9.8655e-06	4.63089e-05	0.0108556	synonymous_variant
	A09	36881600	T	C	4.47828e-06	0.000275995	4.45812e-05	upstream_gene_variant
Petiole width (PW)	A03	16903237	T	A	1.27127e-05	3.19851e-05	4.96547e-09	synonymous_variant
	A03	8303370	C	A	0.000166713	2.61589e-05	9.44156e-07	upstream_gene_variant
	A03	8303387	T	A	0.000163579	2.4564e-05	1.24884e-06	upstream_gene_variant
	A03	8303388	T	C	0.000163579	2.4564e-05	1.24884e-06	upstream_gene_variant
	A04	21090207	G	A	6.51427e-06	5.58565e-06	6.16938e-07	upstream_gene_variant
	A04	22284072	A	G	6.9482e-05	6.99284e-05	2.0811e-08	upstream_gene_variant
	A05	6193471	C	G	5.19266e-05	0.000101545	1.46856e-08	splice_region_variant&synonymous_variant
	A07	25927289	T	G	0.000143602	3.23041e-05	1.08842e-06	upstream_gene_variant
	A08	14827874	G	A	1.47675e-06	1.2498e-06	0.60916	upstream_gene_variant
	A08	14850889	A	T	1.90178e-06	1.20067e-06	0.869227	upstream_gene_variant
	A08	14851179	A	G	1.74603e-06	1.21832e-06	0.260196	upstream_gene_variant
	A08	14851203	T	G	1.58624e-06	1.09203e-06	0.23881	upstream_gene_variant
	A08	14851220	G	A	1.03993e-06	7.2179e-07	0.455311	upstream_gene_variant
	A08	14851454	T	C	2.6636e-07	1.89658e-07	2.16908e-13	missense_variant
	A08	14852973	T	A	9.01697e-07	6.12436e-07	0.854872	intron_variant
	A08	14852992	G	A	1.45128e-06	1.06179e-06	0.875161	intron_variant
	A08	14853254	T	A	1.52709e-06	9.22686e-07	0.429123	intron_variant
	A08	14853319	C	T	8.31479e-07	5.33357e-07	0.636954	intron_variant
	A08	14853333	C	T	9.97868e-07	5.50628e-07	0.697887	intron_variant
	A08	14854909	C	T	1.99124e-06	1.27002e-06	0.880365	synonymous_variant
	A08	14854912	C	T	1.99124e-06	1.27002e-06	0.880365	synonymous_variant
	A08	14854933	T	A	8.80169e-07	5.37069e-07	0.723231	synonymous_variant
	A08	14866019	A	G	1.08375e-06	7.31339e-07	0.216262	upstream_gene_variant
	A09	1668551	A	G	2.21344e-06	1.17615e-06	0.798184	splice_region_variant&synonymous_variant
	A09	1668557	G	T	2.14175e-06	1.03064e-06	1.7395e-13	splice_region_variant&intron_variant
Weight per plant (WPP)	A01	2180595	G	T	8.29976e-05	2.58407e-05	9.19883e-06	upstream_gene_variant
	A01	2180711	G	T	7.63352e-05	2.48091e-05	8.55394e-06	upstream_gene_variant
	A01	2180974	G	A	3.51193e-05	7.28777e-06	2.41249e-06	synonymous_variant
	A01	2180996	G	T	7.72149e-05	1.58896e-05	5.15521e-06	missense_variant
	A01	2181079	G	A	5.94872e-06	1.60302e-06	5.99132e-07	synonymous_variant
	A01	2181151	T	C	4.79802e-05	1.48987e-05	5.05076e-06	synonymous_variant
	A01	2181157	C	A	4.79802e-05	1.48987e-05	5.05076e-06	synonymous_variant
	A01	2183338	C	T	6.03329e-05	1.7755e-05	7.05155e-06	upstream_gene_variant
	A01	2547646	G	C	1.03239e-05	7.87118e-06	2.32691e-06	missense_variant
	A02	1568204	A	C	2.29603e-07	3.29944e-05	6.30511e-05	synonymous_variant
	A02	1568374	C	T	6.24144e-07	7.84664e-05	0.000125514	splice_region_variant&synonymous_variant
	A02	1568377	T	G	4.30298e-07	5.84984e-05	9.51679e-05	downstream_gene_variant
	A02	1568383	T	C	4.30298e-07	5.84984e-05	9.51679e-05	downstream_gene_variant
	A02	1568392	G	T	4.89062e-07	6.7769e-05	0.000103056	downstream_gene_variant
	A02	1568414	C	T	5.32411e-07	7.50187e-05	0.0001021	downstream_gene_variant
	A02	1568714	G	C	9.03823e-07	9.23109e-05	0.0001105	downstream_gene_variant
	A02	1568769	A	G	1.47101e-07	2.37554e-05	3.15617e-05	downstream_gene_variant
	A02	1568795	C	T	1.27519e-07	2.55385e-05	3.31056e-05	downstream_gene_variant
	A02	1569151	C	A	6.96859e-09	2.61942e-06	4.00271e-06	downstream_gene_variant
	A02	1569164	G	T	1.19174e-08	4.30251e-06	6.85545e-06	downstream_gene_variant
	A02	1569196	T	C	2.31989e-08	7.4965e-06	1.18107e-05	downstream_gene_variant
	A02	1569225	A	T	1.37746e-08	4.39801e-06	7.01485e-06	downstream_gene_variant
	A02	1569235	T	G	1.37746e-08	4.39801e-06	7.01485e-06	downstream_gene_variant
	A02	1583235	C	G	1.23433e-06	1.31482e-05	0.000148696	synonymous_variant
	A02	1583875	C	T	1.01288e-07	7.3846e-06	4.77419e-05	upstream_gene_variant
	A02	1584327	G	T	3.01883e-07	1.62428e-05	9.69072e-05	synonymous_variant
	A02	1584950	T	G	1.29925e-06	5.23512e-05	0.000249522	upstream_gene_variant
	A02	1587199	T	C	5.41167e-07	2.73008e-05	0.000116678	splice_acceptor_variant&intron_variant
	A02	1676372	T	A	5.57514e-05	4.55448e-05	5.94383e-06	upstream_gene_variant
	A02	1676400	G	C	3.65416e-05	2.61679e-05	3.44024e-06	upstream_gene_variant
	A02	1676404	T	G	2.96644e-05	2.20375e-05	2.95597e-06	upstream_gene_variant
	A02	1676597	C	T	6.92453e-05	5.48521e-05	7.95454e-06	upstream_gene_variant
	A02	1677442	C	A	1.02813e-05	9.28657e-06	1.55183e-06	upstream_gene_variant
	A02	1677976	G	A	9.01326e-06	1.84149e-05	2.86348e-06	missense_variant
	A02	17021854	G	A	0.00011912	7.20946e-06	6.10438e-05	upstream_gene_variant
	A02	24971635	A	G	0.000138425	9.8536e-06	3.75759e-05	upstream_gene_variant
	A03	1343792	A	C	4.92773e-07	6.75561e-06	2.29947e-05	upstream_gene_variant
	A03	1349691	C	T	5.60316e-06	8.26722e-06	4.22037e-05	upstream_gene_variant
	A03	1349707	T	A	6.73685e-06	8.99491e-06	4.30459e-05	upstream_gene_variant
	A03	1349708	G	T	6.73685e-06	8.99491e-06	4.30459e-05	upstream_gene_variant
	A03	16986319	C	T	0.000112349	7.70062e-06	0.000855285	upstream_gene_variant
	A03	17178881	T	A	1.92736e-05	3.904e-06	3.75463e-06	upstream_gene_variant
	A03	17178883	G	T	1.62974e-05	3.30872e-06	3.23899e-06	upstream_gene_variant
	A03	17178917	T	C	4.52305e-05	9.91622e-06	8.63855e-06	upstream_gene_variant
	A03	17179066	C	A	1.65914e-05	3.22873e-06	3.99617e-06	upstream_gene_variant
	A03	17226776	A	G	7.75643e-06	3.15313e-06	1.91597e-05	downstream_gene_variant
	A03	17228780	G	T	1.81379e-05	7.29175e-06	3.66497e-05	synonymous_variant
	A03	17229144	T	G	1.62829e-05	7.93728e-06	3.44946e-05	upstream_gene_variant
	A03	17229156	A	G	1.7649e-05	8.60019e-06	3.90507e-05	upstream_gene_variant
	A03	17229160	T	C	6.99762e-06	3.49909e-06	1.77222e-05	upstream_gene_variant
	A03	17229164	T	A	4.93547e-06	2.44093e-06	1.23211e-05	upstream_gene_variant
	A03	17229167	T	C	4.58679e-06	2.30797e-06	1.23743e-05	upstream_gene_variant
	A03	17230158	T	G	8.84458e-06	3.63949e-06	1.72124e-05	upstream_gene_variant
	A03	17230159	A	C	4.84736e-06	1.76999e-06	9.38312e-06	upstream_gene_variant
	A03	17230217	A	C	3.93277e-06	1.59631e-06	8.6467e-06	upstream_gene_variant
	A03	17230426	T	C	1.49081e-05	5.35663e-06	1.74027e-05	upstream_gene_variant
	A03	17230488	G	A	1.79834e-05	6.24923e-06	2.33621e-05	upstream_gene_variant
	A03	17230491	G	C	2.14577e-05	9.02843e-06	4.51383e-05	upstream_gene_variant
	A03	17230869	T	C	2.06046e-05	6.6002e-06	4.44974e-05	upstream_gene_variant
	A03	17230903	C	G	2.07359e-05	6.31827e-06	4.20486e-05	upstream_gene_variant
	A03	17230915	A	G	2.14106e-05	5.42201e-06	2.3046e-05	upstream_gene_variant
	A03	17232205	T	G	1.23027e-05	5.24219e-06	1.51591e-05	upstream_gene_variant
	A03	17232206	T	C	9.52716e-06	4.30225e-06	1.36583e-05	upstream_gene_variant
	A03	17232211	T	A	1.23441e-05	7.1828e-06	2.13304e-05	upstream_gene_variant
	A03	17232214	C	T	1.23441e-05	7.1828e-06	2.13304e-05	upstream_gene_variant
	A03	17232258	T	C	1.20943e-05	5.02734e-06	1.05748e-05	upstream_gene_variant
	A03	17232290	T	A	2.57686e-05	8.24452e-06	1.58877e-05	upstream_gene_variant
	A03	17232297	T	C	2.57686e-05	8.24452e-06	1.58877e-05	upstream_gene_variant
	A03	20460577	C	A	3.75629e-05	2.92524e-06	0.00550435	missense_variant
	A03	8771861	C	T	1.60299e-06	1.24088e-05	2.41671e-06	missense_variant
	A03	8771872	A	C	1.36347e-06	1.25803e-05	2.47223e-06	missense_variant
	A03	9694501	T	C	4.33483e-06	3.27957e-05	4.95718e-06	upstream_gene_variant
	A03	9694502	C	T	4.33483e-06	3.27957e-05	4.95718e-06	upstream_gene_variant
	A03	9696034	C	T	2.5896e-06	1.11001e-05	2.164e-06	synonymous_variant
	A03	9704931	T	A	1.73623e-06	1.7706e-05	3.01855e-06	intron_variant
	A03	9709184	T	A	5.46417e-06	3.0622e-05	4.20843e-06	upstream_gene_variant
	A03	9981743	C	A	1.59098e-06	2.29809e-05	7.42713e-06	synonymous_variant
	A05	6136750	T	C	1.74485e-05	1.52981e-06	0.000742772	upstream_gene_variant
	A05	6136763	T	G	2.6579e-05	2.38218e-06	9.76847e-05	upstream_gene_variant
	A05	6136764	G	T	2.6579e-05	2.38218e-06	9.76847e-05	upstream_gene_variant
	A06	10097755	A	T	1.54898e-07	4.10658e-06	2.40982e-06	upstream_gene_variant
	A06	10097791	G	T	3.69504e-07	1.17678e-05	6.78611e-06	upstream_gene_variant
	A06	10126310	C	T	2.65286e-06	1.94183e-05	5.79826e-06	missense_variant
	A06	10126672	G	T	6.25329e-07	1.67795e-05	3.49466e-06	missense_variant
	A06	38298122	G	A	4.45807e-05	8.09131e-06	0.000133422	downstream_gene_variant
	A06	5781634	C	T	1.37684e-05	7.54035e-06	0.000198583	downstream_gene_variant
	A06	5781640	T	C	1.0021e-05	6.03025e-06	0.000211859	downstream_gene_variant
	A07	14989464	T	C	5.84672e-06	7.11904e-06	7.76137e-06	downstream_gene_variant
	A07	15001301	G	A	1.20161e-05	1.22018e-05	9.36109e-06	upstream_gene_variant
	A07	15001324	C	T	1.20161e-05	1.22018e-05	9.36109e-06	upstream_gene_variant
	A08	10944924	C	A	1.35059e-06	2.20104e-06	6.49022e-05	upstream_gene_variant
	A08	10945007	C	T	1.04094e-06	6.34701e-07	2.35051e-05	upstream_gene_variant
	A08	2503068	A	C	6.04061e-07	3.11656e-05	3.85468e-05	upstream_gene_variant
	A08	2503078	G	A	6.04061e-07	3.11656e-05	3.85468e-05	upstream_gene_variant
	A08	2503083	T	C	6.04061e-07	3.11656e-05	3.85468e-05	upstream_gene_variant
	A09	1668383	G	A	6.07448e-06	2.27011e-06	4.6847e-06	synonymous_variant
	A09	1668395	C	T	3.10384e-06	9.95548e-07	2.28107e-06	synonymous_variant
	A09	1668477	G	T	1.24033e-05	3.63625e-06	7.91076e-06	splice_region_variant&intron_variant
	A09	1668551	G	A	7.92089e-06	3.00129e-06	7.43388e-06	splice_region_variant&synonymous_variant
	A09	1668557	T	G	6.65495e-06	2.10433e-06	5.17679e-06	splice_region_variant&intron_variant
Length of main flower stalk (LFS)	A02	28794213	C	T	4.31209e-06	4.27506e-05	1.38276e-05	5_prime_UTR_premature_start_codon_gain_variant
	A02	30594777	T	C	4.03626e-06	4.31308e-05	1.43666e-05	upstream_gene_variant
	A02	30595162	T	C	7.64823e-06	7.49628e-05	2.61454e-05	upstream_gene_variant
	A02	30595205	G	A	7.40841e-06	7.21946e-05	2.56977e-05	upstream_gene_variant
	A02	30595243	A	G	4.04333e-06	4.21475e-05	1.57961e-05	upstream_gene_variant
	A02	30595991	T	C	7.17012e-07	8.88799e-06	3.35641e-06	synonymous_variant
	A02	30596282	T	G	6.1106e-06	7.58052e-05	3.95055e-05	upstream_gene_variant
	A03	9010685	T	A	2.17035e-05	3.54202e-05	5.26456e-06	upstream_gene_variant
	A03	9012025	A	G	2.02144e-05	2.73169e-05	4.53801e-06	missense_variant
	A03	9013308	T	G	5.25596e-05	6.41086e-05	8.64173e-06	upstream_gene_variant
	A03	9015624	T	C	1.98079e-05	3.02816e-05	4.94644e-06	missense_variant
	A03	9016331	A	C	4.77692e-05	6.38004e-05	9.64619e-06	upstream_gene_variant
	A03	9022008	T	C	8.10295e-06	2.50225e-05	5.50517e-06	upstream_gene_variant
	A03	9022231	A	C	1.01649e-05	3.00174e-05	6.33738e-06	upstream_gene_variant
	A03	9979091	C	T	9.72264e-06	0.000464484	0.000183334	upstream_gene_variant
	A04	15212196	G	A	1.15198e-05	7.38342e-06	7.82411e-05	downstream_gene_variant
	A04	18128174	T	C	1.23921e-05	5.60672e-06	0.000234	intron_variant
	A05	761335	C	T	3.86908e-05	5.25599e-06	0.000405824	missense_variant
	A05	761339	C	T	3.86908e-05	5.25599e-06	0.000405824	missense_variant
	A05	761444	G	C	4.74483e-05	8.2065e-06	0.000425907	missense_variant
	A06	10203010	T	A	4.05563e-06	0.000143546	3.18743e-05	downstream_gene_variant
	A06	10276070	T	A	4.62626e-06	0.000129909	3.28432e-05	upstream_gene_variant
	A06	10276124	A	G	5.97586e-06	0.000123441	2.89465e-05	upstream_gene_variant
	A06	10276145	G	A	5.10121e-06	0.000113733	2.37174e-05	upstream_gene_variant
	A06	35983700	G	C	6.96472e-06	0.000280278	6.56763e-05	synonymous_variant
	A06	35995465	G	A	2.08095e-06	0.00013415	3.67093e-05	synonymous_variant
	A06	35999617	T	C	9.57449e-06	0.000387029	7.6116e-05	missense_variant
	A06	35999633	A	C	3.65618e-07	2.06505e-05	6.35805e-06	missense_variant
	A06	35999827	C	A	5.17903e-06	0.000295122	6.57274e-05	missense_variant
	A06	35999857	C	G	2.43002e-06	0.000165151	3.82391e-05	missense_variant
	A06	35999948	C	A	4.8324e-06	0.000230029	6.71354e-05	missense_variant
	A06	36000133	A	G	5.0732e-06	0.000424299	0.000140189	upstream_gene_variant
	A06	36000158	A	T	2.35749e-06	0.000187366	6.36608e-05	upstream_gene_variant
	A06	36002067	T	C	5.38217e-06	0.000453027	8.97464e-05	5_prime_UTR_premature_start_codon_gain_variant
	A06	36002233	C	G	3.81167e-06	0.000292624	5.50138e-05	upstream_gene_variant
	A06	36002236	C	T	3.81167e-06	0.000292624	5.50138e-05	upstream_gene_variant
	A06	36002326	T	C	3.60195e-06	0.000342079	6.23835e-05	5_prime_UTR_premature_start_codon_gain_variant
	A06	36005693	A	C	9.03426e-06	0.000503493	0.000146741	upstream_gene_variant
	A06	36006950	G	C	4.57751e-06	0.00028862	4.47537e-05	upstream_gene_variant
	A06	36009158	G	C	1.67058e-06	0.000138532	3.2415e-05	intergenic_region
	A06	36029220	G	A	9.84474e-06	0.000376144	0.000149781	synonymous_variant
	A06	36029222	T	C	6.15465e-06	0.000244049	0.000113092	missense_variant
	A06	36029226	G	C	7.79176e-06	0.000302084	0.000159066	synonymous_variant
	A06	36750192	T	C	3.55599e-06	0.000211002	9.73503e-05	synonymous_variant
	A06	38885479	C	T	5.88777e-06	0.000108464	4.72337e-05	synonymous_variant
	A06	38885765	T	C	8.95925e-06	0.000193067	0.000130294	synonymous_variant
	A06	38885773	A	G	1.43705e-06	3.72023e-05	3.28358e-05	synonymous_variant
	A06	43597556	G	A	2.44946e-07	6.80768e-07	1.9758e-05	intergenic_region
	A07	24254095	C	T	3.13933e-06	2.10092e-05	2.24342e-05	upstream_gene_variant
Basal diameter of main flower stalk (DFS)	A01	2181079	G	A	8.86919e-06	9.81522e-06	8.4154e-06	synonymous_variant
	A02	21182937	G	A	5.48112e-06	2.13207e-05	5.72667e-05	upstream_gene_variant
	A02	21182955	T	C	5.83186e-06	2.21531e-05	4.99129e-05	upstream_gene_variant
	A03	14566773	G	C	2.34431e-05	8.77182e-06	1.64624e-05	upstream_gene_variant
	A03	15474348	C	A	7.19532e-06	3.04209e-05	0.00127755	downstream_gene_variant
	A03	15977623	T	A	8.48815e-06	1.9181e-06	0.00253013	upstream_gene_variant
	A03	15977709	T	G	1.44089e-05	3.24966e-06	0.00277323	upstream_gene_variant
	A03	15977725	A	G	1.44089e-05	3.24966e-06	0.00277323	upstream_gene_variant
	A03	15977751	A	G	2.79448e-05	6.57804e-06	0.0051439	upstream_gene_variant
	A03	15977812	G	A	3.31367e-05	8.15148e-06	0.00547783	upstream_gene_variant
	A03	15979704	T	C	7.4157e-06	1.27553e-06	0.00147434	upstream_gene_variant
	A03	15979760	T	C	1.66362e-05	3.45514e-06	0.00255025	upstream_gene_variant
	A03	15979885	T	G	1.97704e-05	2.86788e-06	0.00318082	upstream_gene_variant
	A03	15979892	T	A	3.46341e-05	5.07338e-06	0.00472979	upstream_gene_variant
	A03	15979898	C	T	5.29451e-05	7.73853e-06	0.00610426	upstream_gene_variant
	A03	15980126	C	T	5.08898e-05	7.99391e-06	0.00337094	upstream_gene_variant
	A03	16903237	A	T	3.30375e-06	1.00708e-05	4.5865e-05	synonymous_variant
	A03	16903326	C	T	8.71623e-06	2.86052e-05	0.000107229	synonymous_variant
	A03	2201986	A	G	5.52554e-06	3.51829e-06	3.67921e-06	upstream_gene_variant
	A03	2202017	C	T	1.74772e-05	1.14416e-05	8.80432e-06	upstream_gene_variant
	A03	2202019	A	G	1.74772e-05	1.14416e-05	8.80432e-06	upstream_gene_variant
	A03	2202036	A	G	1.74193e-05	1.10161e-05	9.12684e-06	upstream_gene_variant
	A03	2202037	C	T	1.74193e-05	1.10161e-05	9.12684e-06	upstream_gene_variant
	A03	2202038	T	C	1.74193e-05	1.10161e-05	9.12684e-06	upstream_gene_variant
	A03	2202178	T	C	2.34074e-05	1.49855e-05	9.84292e-06	upstream_gene_variant
	A03	2202179	G	A	2.34074e-05	1.49855e-05	9.84292e-06	upstream_gene_variant
	A03	2202221	A	G	1.27824e-05	8.65727e-06	7.17155e-06	upstream_gene_variant
	A03	2243024	C	T	9.69576e-06	5.38245e-06	2.17544e-06	upstream_gene_variant
	A03	2305394	G	A	1.07638e-05	9.02957e-06	4.25058e-05	downstream_gene_variant
	A04	21638133	T	A	8.89794e-06	1.91898e-05	4.09821e-05	upstream_gene_variant
	A05	38219871	C	T	7.19329e-06	2.7745e-05	0.00127933	synonymous_variant
	A07	24288692	T	C	0.000150688	6.97979e-06	0.000297976	upstream_gene_variant
	A07	24288916	G	A	9.21736e-05	3.71029e-06	0.000123531	upstream_gene_variant
	A07	24288940	A	G	0.000148161	5.90653e-06	0.000174548	upstream_gene_variant
	A07	24289733	C	T	0.000111933	4.92739e-06	0.0001407	upstream_gene_variant
	A07	24290826	C	A	0.000142827	4.86686e-06	0.000236682	upstream_gene_variant
	A07	24294762	T	C	0.00013671	7.49589e-06	0.000186583	upstream_gene_variant
	A07	24294825	C	A	9.87347e-05	4.85772e-06	0.000106201	upstream_gene_variant
	A07	24295302	C	A	0.000108649	6.57351e-06	0.000310301	upstream_gene_variant
	A07	24297158	A	G	0.000235483	8.09273e-06	0.000193575	upstream_gene_variant
	A07	24297288	A	G	0.000113954	6.86431e-06	0.000240351	upstream_gene_variant
	A07	24297296	A	G	0.000116158	7.30446e-06	0.000288766	upstream_gene_variant
	A07	24297393	T	A	4.38085e-05	1.90146e-06	0.000144347	upstream_gene_variant
	A07	24297437	T	G	1.55326e-05	5.40716e-07	4.82602e-05	upstream_gene_variant
	A07	24297480	C	T	1.28143e-05	4.5083e-07	3.58367e-05	upstream_gene_variant
	A07	25622170	A	C	0.000146	4.65202e-06	0.000106712	upstream_gene_variant
	A07	25622630	T	G	0.000158656	7.26399e-06	9.75847e-05	upstream_gene_variant
	A07	25694765	T	G	0.000172124	7.81421e-06	4.54846e-05	upstream_gene_variant
	A07	25694773	C	T	0.00020147	9.92426e-06	5.35725e-05	upstream_gene_variant
	A07	25751678	A	C	1.81371e-05	9.27875e-06	8.01561e-05	upstream_gene_variant
	A08	14851454	C	T	4.55324e-06	5.16202e-06	2.31945e-05	missense_variant
	A08	14855997	G	A	6.99632e-06	7.0587e-06	5.28115e-05	missense_variant
	A08	14856452	T	C	1.02052e-05	7.01415e-06	3.21418e-05	missense_variant
	A09	1333046	G	A	1.76288e-05	2.55039e-05	5.45856e-06	upstream_gene_variant
	A09	1643512	T	C	2.76593e-05	7.26694e-06	1.48955e-05	upstream_gene_variant
	A09	1643538	T	A	3.38447e-05	7.9672e-06	1.50089e-05	upstream_gene_variant
	A09	1668395	C	T	3.0651e-05	9.76057e-06	1.41708e-05	synonymous_variant
	A09	1668477	G	T	1.23964e-05	3.59351e-06	8.71014e-06	splice_region_variant&intron_variant
	A09	1668551	G	A	4.9912e-06	1.58123e-06	4.8852e-06	splice_region_variant&synonymous_variant
	A09	1668557	T	G	4.36897e-06	1.16865e-06	3.33455e-06	splice_region_variant&intron_variant
	A09	1683108	T	A	2.20734e-05	7.79836e-06	1.7962e-05	upstream_gene_variant
Weight of main flower stalk (WFS)	A01	2183963	T	G	7.82671e-06	2.07433e-05	0.000188502	upstream_gene_variant
	A01	25262305	T	C	1.31172e-05	9.53073e-06	7.61343e-05	upstream_gene_variant
	A02	1532735	C	T	2.18931e-06	8.83563e-05	0.000189706	upstream_gene_variant
	A02	1532853	A	T	9.63043e-06	0.000388884	0.000383611	upstream_gene_variant
	A02	1532865	T	C	8.85396e-06	0.000355991	0.000366363	upstream_gene_variant
	A02	1540577	G	T	7.27309e-06	0.000280682	0.000567567	upstream_gene_variant
	A02	1541264	T	A	5.84342e-06	0.00024628	0.000427413	upstream_gene_variant
	A02	1552774	A	G	9.60297e-06	0.000372138	0.000452844	intergenic_region
	A02	1552919	C	T	5.40943e-06	0.00021984	0.00031574	intergenic_region
	A02	1555047	A	T	9.13907e-06	0.000358019	0.000251234	intergenic_region
	A02	1555236	C	G	3.60458e-06	0.000151994	0.000120356	intergenic_region
	A02	1569151	C	A	3.81489e-06	0.000124145	0.000193396	downstream_gene_variant
	A02	1569164	G	T	2.52487e-06	9.22239e-05	0.000152164	downstream_gene_variant
	A02	1569196	T	C	6.35505e-06	0.000202211	0.000282849	downstream_gene_variant
	A02	1569225	A	T	4.73193e-06	0.000159746	0.000235529	downstream_gene_variant
	A02	1569235	T	G	4.73193e-06	0.000159746	0.000235529	downstream_gene_variant
	A02	1676404	T	G	0.000130131	0.000191528	9.2179e-06	upstream_gene_variant
	A02	24971635	A	G	2.91527e-05	4.6914e-06	1.62108e-05	upstream_gene_variant
	A03	17230159	A	C	1.13197e-05	7.21547e-06	3.86869e-05	upstream_gene_variant
	A03	17230217	A	C	1.47143e-05	9.99143e-06	5.417e-05	upstream_gene_variant
	A03	17230426	T	C	1.12122e-05	8.37098e-06	3.43763e-05	upstream_gene_variant
	A03	17230915	A	G	5.19225e-06	2.88369e-06	2.12609e-05	upstream_gene_variant
	A03	18248147	A	T	1.37288e-05	4.84773e-05	5.82353e-06	upstream_gene_variant
	A03	18248180	C	T	9.40709e-06	3.42853e-05	4.32375e-06	upstream_gene_variant
	A03	18259510	A	T	6.99849e-06	2.77541e-05	7.38057e-06	upstream_gene_variant
	A03	18259667	C	T	1.03493e-05	3.60958e-05	8.14576e-06	upstream_gene_variant
	A03	23111580	G	A	2.50354e-05	1.35899e-05	8.83753e-06	synonymous_variant
	A03	23111625	G	A	2.50354e-05	1.35899e-05	8.83753e-06	synonymous_variant
	A03	23114495	T	A	2.24323e-05	1.55255e-05	7.07071e-06	upstream_gene_variant
	A03	23114541	A	G	2.1145e-05	1.22676e-05	5.56423e-06	upstream_gene_variant
	A05	6712990	C	T	2.13304e-05	6.84162e-06	1.73727e-05	missense_variant
	A05	6712991	T	G	2.13304e-05	6.84162e-06	1.73727e-05	missense_variant
	A05	6713001	G	C	2.13304e-05	6.84162e-06	1.73727e-05	missense_variant
	A05	6713007	C	T	2.13304e-05	6.84162e-06	1.73727e-05	synonymous_variant
	A05	6713031	C	T	2.13304e-05	6.84162e-06	1.73727e-05	synonymous_variant
	A05	6713034	C	T	2.13304e-05	6.84162e-06	1.73727e-05	synonymous_variant
	A05	6713044	C	T	2.13304e-05	6.84162e-06	1.73727e-05	missense_variant
	A05	6713045	C	G	2.24939e-05	8.55603e-06	2.26695e-05	missense_variant
	A05	6713055	G	A	2.13304e-05	6.84162e-06	1.73727e-05	synonymous_variant
	A05	6713058	T	A	2.13304e-05	6.84162e-06	1.73727e-05	missense_variant
	A06	5781616	C	T	1.35495e-06	1.26963e-06	0.000133626	downstream_gene_variant
	A06	5781617	T	C	3.29557e-06	2.91327e-06	0.000254552	downstream_gene_variant
	A06	5781625	T	C	2.59168e-06	2.20509e-06	0.000167524	downstream_gene_variant
	A06	5781634	C	T	2.2004e-06	1.6796e-06	0.000145591	downstream_gene_variant
	A06	5781640	T	C	1.99105e-06	1.57866e-06	0.000179643	downstream_gene_variant
	A07	23194888	T	C	7.58637e-06	1.44442e-05	0.00014898	upstream_gene_variant
	A07	23272288	G	C	4.59125e-06	1.04631e-05	6.1806e-05	downstream_gene_variant
	A07	24278381	G	T	3.32327e-05	1.30438e-06	3.40948e-06	upstream_gene_variant
	A07	24285994	A	T	9.65663e-05	9.32778e-06	2.97273e-05	upstream_gene_variant
	A07	24288916	G	A	0.000160814	9.10339e-06	0.000132827	upstream_gene_variant
	A07	24297437	T	G	0.000111444	6.12112e-06	0.000107011	upstream_gene_variant
	A07	24297480	C	T	9.347e-05	4.77191e-06	9.76078e-05	upstream_gene_variant
	A07	24323222	A	G	7.92148e-06	1.26229e-05	5.73014e-06	synonymous_variant
	A07	24323297	T	A	2.69908e-06	4.26415e-06	2.33157e-06	synonymous_variant
	A07	24323305	G	A	7.34783e-06	1.1746e-05	6.18989e-06	missense_variant
	A07	25617612	G	A	0.000191789	7.45419e-06	4.28401e-05	downstream_gene_variant
	A07	25622630	T	G	0.00023086	9.70589e-06	5.61993e-05	upstream_gene_variant
	A08	22234304	C	A	0.000130155	2.88305e-05	8.89455e-06	upstream_gene_variant
	A08	22779397	A	G	1.66677e-05	8.68847e-06	0.00159386	missense_variant
	A09	1325810	C	T	2.56564e-05	7.12257e-05	7.88264e-06	intron_variant
	A09	1668395	C	T	6.11102e-05	1.81289e-05	9.31441e-06	synonymous_variant
	A09	1668477	G	T	2.20222e-05	6.13752e-06	4.8084e-06	splice_region_variant&intron_variant
	A09	1668551	G	A	1.14727e-05	3.7695e-06	3.56156e-06	splice_region_variant&synonymous_variant
	A09	1668557	T	G	7.8755e-06	2.1887e-06	2.14534e-06	splice_region_variant&intron_variant
	A09	8562358	A	G	6.79293e-06	2.67884e-05	0.00117826	synonymous_variant

[truncated: 5 more sheets: S10, S11, S12, S13, S14]
